# Supplementary material for: Hemorrhage-activated NRF2 in tumor-associated macrophages drives cancer growth, invasion, and immunotherapy resistance
Source: J Clin Invest. 2024 Feb 1;134(3):e174528. doi: 10.1172/JCI174528 (PMC10849758; doi:10.1172/JCI174528)
Supplement: Supporting data values [file jci-134-174528-s011.xlsx]

## Sheet: Figure 2
Figure 2 C (MHCII mean fluorescence)
	Non-hemorrhagic	Hemorrhagic
	158469	117434
	151640	166363
	238146	54544
	202704	79498
	151205	41692
	178701	47226
	172904
	139429
Figure 2 E (MHCII mean fluorescence)
	RBC ghost	RBC heme
	207650	79506
	161973	137136
	166372	72147
	176824	80539
	190968	66560
	138349	82489
	125595	52509
	236349	98186
	138079	120181

## Sheet: Figure 4
Figure 4 C (Arg1 mRNA expression)
	No heme, no tumor medium	No heme, tumor medium	Heme, no tumor medium	Heme, tumor medium
	0.004837	0.219217	0.017953	4.69564
	0.004747	0.324849	0.02362	2.97214
	0.004888	0.318552	0.031386	4.92161
	0.007514	0.275071	0.021548	5.29464

## Sheet: Figure 5
Figure 5 H (lung metastasis Integrated fluorescence)
	MC38 tumor cells	MC38 tumor cells + heme TAMs
	3.06351e+07	1.98229e+08
	2.28409e+07	8.49296e+07
	4.12529e+07	1.6778e+08
	3.53279e+07	6.52396e+07

## Sheet: Figure 6
Figure 6B (mRNA expression, counts)									Figure 6H (Spheroid integrated fluorescences)
	IFNg	Heme+IFNg	control	heme						control	IFNg	heme	heme+IFNg
Cxcl10	29332.1	5886.13	111.348	3.94256						1683510000000	1285370000000	6540540000000	6066670000000
	25042.5	5756.76	61.374	13.975						1608940000000	1258290000000	3799290000000	4592230000000
	29497.9	6393.39	125.296	18.3265						1642340000000	1573180000000	5382020000000	4692520000000
Cxcl11	228.828	5886.13	0	0								3628940000000
	182.31	5756.76	0	0
	237.683	6393.39	0	0
Cxcl9	18022.4	8714.77	2.43828	0
	14202.4	8598.23	0	0
	13328	9415.66	1.80282	0
Figure 6C (spheroid integrated fluorescences)
	TC	control	IFNg	heme	heme+IFNg
	4.41409e+06	2.87009e+06	2.06049e+06	7.79204e+06	1.14601e+07
	5.67168e+06	3.16347e+06	1.32379e+06	6.65475e+06	1.05326e+07
	3.04231e+06	4.08736e+06	1.55977e+06	7.68356e+06	7.12309e+06
	3.37608e+06	5.88978e+06	1.86625e+06	5.16203e+06	1.01763e+07
	4.86805e+06	7.0838e+06	2.03113e+06	9.989e+06	7.68321e+06
	4.61046e+06	5.41601e+06	2.04616e+06	3.76546e+06	5.16965e+06
	6.87821e+06	3.58316e+06	2.00687e+06	9.60481e+06	5.13012e+06
	3.8613e+06	4.60139e+06	1.48506e+06	1.09385e+07	4.673e+06
	4.63601e+06	9.2553e+06	1.53039e+06	1.05921e+07	8.70095e+06
	4.64126e+06	3.78385e+06	1.65259e+06	7.25173e+06	4.27756e+06
	5.22077e+06	5.76084e+06	2.15916e+06	8.22285e+06	1.61699e+07
	6.07971e+06	5.65497e+06	2.31931e+06	5.79764e+06	1.02945e+07
	4.06295e+06	4.18086e+06	1.50997e+06	6.58875e+06	9.42165e+06
	4.21455e+06	4.25248e+06	1.96471e+06	4.56484e+06	1.22037e+07
	5.26682e+06	5.27181e+06	1.19045e+06	1.11968e+07	7.71573e+06
	4.15296e+06	1.01348e+07	1.59274e+06	6.55856e+06	8.26476e+06
	6.24854e+06	3.88593e+06	2.70673e+06	8.51671e+06	9.86149e+06
	4.08465e+06	4.21144e+06	1.55143e+06	7.82901e+06	7.87296e+06
	3.75354e+06	2.75016e+06	3.11493e+06	7.20664e+06	3.61321e+06
	5.89889e+06	4.30818e+06	2.10466e+06	1.33441e+07	1.14894e+07
	4.36898e+06	5.30486e+06	2.40567e+06	7.29105e+06	8.61339e+06
	4.3464e+06	4.60634e+06	1.99047e+06	1.07953e+07	1.18205e+07
	4.87019e+06	4.82062e+06	2.27066e+06	7.11599e+06	1.55449e+07
	5.45084e+06	2.5144e+06	2.41594e+06	1.11226e+07	5.65455e+06
	4.06953e+06	5.06239e+06	2.97581e+06	5.62948e+06	1.37918e+07
	6.32892e+06	1.07608e+07	1.85889e+06	8.48009e+06	1.25866e+07
	4.07386e+06	3.71858e+06	2.09529e+06	5.05932e+06	6.17741e+06
	4.96276e+06	3.14886e+06	1.79548e+06	4.13144e+06	1.02963e+07
	6.29281e+06	3.30223e+06	1.59312e+06	6.86354e+06	9.78527e+06
	4.04704e+06	5.03092e+06	1.7902e+06	6.15282e+06	6.77675e+06
	4.40285e+06	5.84217e+06	1.89432e+06	7.23794e+06	7.16781e+06
	5.97471e+06	5.42884e+06	1.22726e+06	1.1865e+07	1.19216e+07
	6.34728e+06	4.59055e+06	2.56969e+06	7.58841e+06	6.93358e+06
	4.90525e+06	2.93021e+06	2.21178e+06	6.63733e+06	8.30471e+06
	3.8308e+06	2.53984e+06	2.20782e+06	7.0534e+06	1.05802e+07
	4.32761e+06	2.86887e+06	3.19029e+06	7.1957e+06	1.28402e+07
	3.8289e+06	3.32855e+06	1.29725e+06	1.01223e+07	1.12846e+07
	4.92551e+06	3.65045e+06	1.35197e+06	5.05864e+06	6.97501e+06
	4.62472e+06	4.72691e+06	1.26043e+06	6.88756e+06	9.00594e+06
	5.2696e+06	4.24782e+06	2.4607e+06	9.59333e+06	8.92098e+06
	5.95148e+06	4.02736e+06	1.89342e+06	8.66135e+06	9.24751e+06
	6.19859e+06	3.2834e+06	1.18542e+06	9.2977e+06	9.44307e+06
	3.71026e+06	4.76642e+06	2.69512e+06	7.58145e+06	3.3492e+06
	4.62651e+06	3.33058e+06	2.74491e+06	1.00574e+07	9.63324e+06
	5.57811e+06	2.54279e+06	2.38192e+06	7.5747e+06	9.36909e+06
	6.78935e+06	3.11283e+06	2.18569e+06	1.54195e+07	8.23551e+06
	4.77476e+06	3.26396e+06	2.38883e+06	8.95004e+06	9.62726e+06
	4.26829e+06	7.09615e+06	1.90872e+06	7.89229e+06	7.58591e+06
	5.71117e+06	1.12429e+07	1.0648e+06	8.7026e+06	8.84894e+06
	5.66202e+06	4.52377e+06	1.83706e+06	8.39638e+06	6.76115e+06
	4.18338e+06	3.90094e+06	1.14837e+06	1.21264e+07	1.15058e+07
	3.65291e+06	5.09819e+06	1.46065e+06	1.29514e+07	9.76842e+06
	5.08705e+06	3.43713e+06	1.74707e+06	1.31584e+07	1.12962e+07
	5.69281e+06	4.54443e+06	2.30167e+06	1.32486e+07	9.36892e+06
	3.74816e+06	4.25101e+06	1.62148e+06	8.40617e+06	9.96802e+06
	3.76353e+06	659851	2.12304e+06	5.75209e+06	8.53933e+06
	4.35089e+06	4.83784e+06	1.81311e+06	6.0614e+06	1.23518e+07
	6.42353e+06	3.84659e+06	1.54173e+06	9.93491e+06	8.10886e+06
	4.33801e+06	3.32948e+06	3.3625e+06	4.9632e+06	1.75764e+07
	5.25518e+06	3.9279e+06	2.75877e+06	9.60518e+06	1.67565e+07
	4.24343e+06	4.59648e+06	2.50146e+06	6.45273e+06	1.54372e+07
	4.48008e+06	3.23223e+06	1.31331e+06	7.40407e+06	7.14902e+06
	3.67488e+06	3.31734e+06	1.32027e+06	7.48758e+06	1.22278e+07
	5.54105e+06	3.74822e+06	2.00709e+06	8.32056e+06	6.75496e+06
	4.10814e+06	2.63166e+06	1.66996e+06	7.05418e+06	1.01952e+07
	4.17583e+06	3.3205e+06	1.44271e+06	4.69172e+06	8.88558e+06
	4.50717e+06	2.75545e+06	1.65397e+06	1.60208e+07	5.76358e+06
	5.8646e+06	4.04968e+06	2.50859e+06	1.34941e+07	6.69758e+06
	4.90664e+06	6.03458e+06	2.07993e+06	6.48563e+06	9.40345e+06
	4.54221e+06	8.42827e+06	1.69483e+06	1.62828e+07	8.54771e+06
	227902	3.55469e+06	1.55153e+06	7.507e+06	9.00372e+06
	5.14122e+06	3.91851e+06	1.33232e+06	6.7477e+06	1.05984e+07
	4.45745e+06	4.78862e+06	1.0773e+06	4.87357e+06	8.52684e+06
	5.08399e+06	4.25653e+06	1.88068e+06	5.28298e+06	1.62469e+07
	5.56984e+06	3.72533e+06	1.82116e+06	8.15964e+06	1.15099e+07
	4.64359e+06	4.73664e+06	828195	9.96161e+06	1.8e+07
	4.70591e+06	2.79175e+06	2.49493e+06	1.13161e+07	7.00963e+06
	4.6931e+06	5.11501e+06	2.29297e+06	1.09289e+07	1.15558e+07
	3.92708e+06	3.98318e+06	1.59835e+06	1.46366e+07	6.71708e+06
	5.70014e+06	3.45943e+06	1.52874e+06	7.08324e+06	1.07174e+07
	5.9512e+06	2.49543e+06	1.57459e+06	7.61261e+06	1.37351e+07
	4.07457e+06	5.41379e+06	3.26138e+06	7.75315e+06	6.18678e+06
	4.94085e+06	2.43948e+06	2.27829e+06	6.32737e+06	5.97929e+06
	4.20885e+06	3.33016e+06	1.88789e+06	7.27834e+06	7.31547e+06
	5.48581e+06	5.80602e+06	1.63858e+06	5.80455e+06	7.45546e+06
	6.25022e+06	2.40014e+06	1.29316e+06	1.08437e+07	6.95955e+06
	4.85657e+06	4.54772e+06	2.00579e+06	7.12406e+06	6.20268e+06
	6.00426e+06	3.75107e+06	1.3159e+06	7.59898e+06	1.28065e+07
	5.78442e+06	2.89886e+06	2.11427e+06	6.387e+06	5.07762e+06
	4.26334e+06	7.75262e+06	2.01875e+06	4.50971e+06	1.04469e+07
	3.13755e+06	4.36832e+06	1.28659e+06	5.20767e+06	1.27234e+07
	4.59307e+06	3.10703e+06	1.65701e+06	6.93056e+06	8.53364e+06
	4.21866e+06	3.25036e+06	1.45801e+06	5.74847e+06	7.66794e+06
	3.93336e+06	5.01016e+06	1.25634e+06	6.67266e+06	7.62964e+06
	4.10401e+06	5.57559e+06	1.77811e+06	7.22312e+06	1.22879e+07
	3.88992e+06	5.90356e+06	910091	1.66517e+07	7.497e+06
	5.675e+06	3.9194e+06	1.30484e+06	1.40629e+07	1.08421e+07
	2.35811e+06	3.07839e+06	2.51961e+06	9.38816e+06	5.71454e+06
	4.53869e+06	7.8313e+06	1.53773e+06	1.8152e+07	1.04601e+07
	4.03919e+06	3.10658e+06	2.17882e+06	9.47191e+06	6.60029e+06
	4.6008e+06	4.22021e+06	1.37714e+06	1.36202e+07	7.81541e+06
	5.78945e+06	2.68273e+06	1.56397e+06	9.87502e+06	5.77244e+06
	3.89226e+06	2.46938e+06	1.45753e+06	9.59487e+06	1.70338e+07
	4.35392e+06	3.63689e+06	1.09851e+06	7.88159e+06	7.26516e+06
	3.66624e+06	3.62447e+06	2.07024e+06	8.80524e+06	5.82911e+06
	3.49331e+06	3.26761e+06	2.13251e+06	5.87031e+06	1.46164e+07
	3.6619e+06	3.72862e+06	2.64127e+06	1.03139e+07	5.25284e+06
	5.29509e+06	176440	1.72875e+06	9.53216e+06	9.30696e+06
	2.98947e+06	5.78819e+06	1.50943e+06	7.55347e+06	4.78279e+06
	2.61576e+06	4.3596e+06	1.71537e+06	7.96392e+06	6.46875e+06
	4.37078e+06	3.8034e+06	1.65233e+06	5.88746e+06	7.71851e+06
	3.96621e+06	3.10527e+06	1.38762e+06	7.46681e+06	5.96522e+06
	6.12994e+06	4.35618e+06	2.61168e+06	4.19886e+06	6.97131e+06
	4.85232e+06	3.00808e+06	1.17392e+06	3.87882e+06	6.51355e+06
	5.45102e+06	4.02948e+06	1.96348e+06	5.25185e+06	2.11531e+07
	4.14949e+06	3.44849e+06	1.66613e+06	7.68004e+06	1.13954e+07
	3.98022e+06	6.61537e+06	1.34989e+06	4.94065e+06	8.16609e+06
	3.44564e+06	3.48665e+06	1.1058e+06	5.75744e+06	1.02583e+07
	4.22213e+06	9.75542e+06	1.62998e+06	9.83417e+06	9.97976e+06
	5.42172e+06	1.08879e+07	803545	1.06031e+07	8.85858e+06
	3.22579e+06	6.39174e+06	1.22257e+06	1.12661e+07	1.14064e+07
	4.03062e+06	3.16254e+06	1.52409e+06	1.25899e+07	35026290
	3.60194e+06	2.30113e+06	2.15732e+06	1.10868e+07	1.44526e+07
	3.57414e+06	3.35294e+06	1.82647e+06	8.528e+06	6.04165e+06
	5.22199e+06	3.15873e+06	1.6347e+06	1.1508e+07	9.38622e+06
	4.86477e+06	4.91381e+06	869516	8.98302e+06	1.04025e+07
	3.86266e+06	6.12847e+06	1.69316e+06	1.04206e+07	8.52729e+06
	6.18088e+06	3.15496e+06	2.08e+06	8.17207e+06	5.57305e+06
	4.8648e+06	2.27867e+06	1.83787e+06	7.26458e+06	3.62364e+06
	5.78865e+06	3.45933e+06	2.34255e+06	5.68313e+06	5.86813e+06
	6.23337e+06	3.07782e+06	2.18159e+06	6.0427e+06	7.4738e+06
	6.00049e+06	2.89851e+06	2.20473e+06	7.71873e+06	5.8339e+06
	4.73831e+06	2.73656e+06	2.14938e+06	6.20809e+06	8.51164e+06
	5.37775e+06	2.67014e+06	1.87281e+06	6.39074e+06	8.08442e+06
	4.14084e+06	5.05884e+06	2.21558e+06	4.23813e+06	5.55565e+06
	4.72631e+06	2.54326e+06	2.17188e+06	5.85489e+06	9.74404e+06
	4.90656e+06	5.29282e+06	2.09216e+06	6.0927e+06	6.13122e+06
	5.6739e+06	2.43697e+06	1.35388e+06	5.09532e+06	7.77303e+06
	5.95166e+06	3.01224e+06	1.75266e+06	8.36925e+06	1.30826e+07
	5.094e+06	3.70647e+06	974609	1.05054e+07	1.28829e+07
	3.48047e+06	4.20144e+06	1.54139e+06	5.00638e+06	1.2603e+07
	5.6996e+06	1.53024e+06	2.10023e+06	1.39643e+07	8.54087e+06
	5.53607e+06	5.12262e+06	1.78057e+06	9.33317e+06	6.5182e+06
	4.70951e+06	8.2676e+06	1.75155e+06	8.64399e+06	4.78055e+07
	5.0734e+06	6.92261e+06	1.64285e+06	7.85495e+06	7.50446e+06
	4.31744e+06	8.89417e+06	1.89685e+06	8.36051e+06	1.01664e+07
	3.5693e+06	3.65111e+06	1.17376e+06	9.75439e+06	9.40163e+06
	6.44841e+06	3.40896e+06	2.52208e+06	1.73408e+07	1.24539e+07
	4.16386e+06	4.40838e+06	1.37731e+06	7.00084e+06	3.6378e+06
	5.73157e+06	4.82588e+06	1.48137e+06	5.87363e+06	8.66724e+06
	4.15598e+06	5.84821e+06	1.08967e+06	1.11061e+07	4.66199e+06
	5.23031e+06	3.44307e+06	2.29836e+06	9.6532e+06	1.04783e+07
	4.59317e+06	2.97625e+06	966906	4.11352e+06	8.46739e+06
	4.65941e+06	7.27369e+06	1.40359e+06	1.20986e+07	1.56764e+07
	6.55475e+06	3.32633e+06	1.92913e+06	9.29949e+06	5.92819e+06
	3.41454e+06	3.96596e+06	2.87683e+06	8.12413e+06	6.41184e+06
	4.02541e+06	4.30866e+06	2.1855e+06	7.73641e+06	1.22065e+07
	4.06034e+06	2.76459e+06	1.83744e+06	3.8816e+06	1.10849e+07
	5.49238e+06	5.19956e+06	1.39269e+06	4.12004e+06	6.14356e+06
	3.68803e+06	2.78351e+06	1.38366e+06	8.45052e+06	4.8873e+06
	3.78809e+06	4.86498e+06	1.99589e+06	7.26112e+06	7.49187e+06
	4.82855e+06	4.05154e+06	1.82351e+06	9.53214e+06	8.76133e+06
	5.14102e+06	3.70435e+06	1.44979e+06	5.79206e+06	5.33433e+06
	6.84205e+06	4.02648e+06	1.28273e+06	5.42883e+06	1.35074e+07
	3.67168e+06	4.26915e+06	3.23789e+06	1.07184e+07	1.061e+07
	3.5722e+06	3.38091e+06	1.67487e+06	7.72858e+06	5.91847e+06
	4.91403e+06	4.76997e+06	2.54905e+06	9.6827e+06	1.26346e+07
	4.48929e+06	5.58381e+06	2.27024e+06	6.67068e+06	5.06234e+06
	3.46243e+06	7.34792e+06	1.06774e+06	1.0341e+07	5.69974e+06
	4.46236e+06	5.0429e+06	1.47316e+06	8.85188e+06	9.75785e+06
	4.91755e+06	3.70541e+06	1.44427e+06	261176	7.5957e+06
	6.09389e+06	3.6372e+06	1.16419e+06	377623	7.47207e+06
	3.60405e+06	6.32187e+06	2.15478e+06	1.10343e+07	7.57094e+06
	4.50372e+06	4.64516e+06	2.15358e+06	1.76152e+06	5.13665e+06
	4.32884e+06	3.33291e+06	1.79282e+06	7.37575e+06	5.69009e+06
	4.69797e+06	4.70328e+06	1.63511e+06	8.01629e+06	9.79747e+06
	4.96393e+06	6.07037e+06	1.06768e+06	1.10465e+07	7.89417e+06
	5.08051e+06	5.34233e+06	1.50902e+06	32946.7	9.03767e+06
	3.96752e+06	9.92368e+06	2.45067e+06	1.97421e+07	5.26864e+06
	4.58761e+06	4.73138e+06	1.21382e+06	8.83051e+06	6.38758e+06
	5.04558e+06	6.22432e+06	1.61493e+06	7.80125e+06	6.64928e+06
	5.57931e+06	5.95039e+06	1.73042e+06	1.10623e+07	6.77803e+06
	5.04117e+06	3.24771e+06	2.43549e+06	9.38481e+06	9.93829e+06
	5.20238e+06	3.63608e+06	2.53838e+06	6.6223e+06	1.44468e+07
	5.36679e+06	3.548e+06	2.78341e+06	7.95634e+06	1.40093e+07
	5.7624e+06	4.39122e+06	2.3501e+06	6.11404e+06	6.33229e+06
	5.08837e+06	2.99753e+06	3.01189e+06	7.15596e+06	8.2e+06
	4.93437e+06	5.25913e+06	888882	7.48767e+06	3.67851e+06
	4.79675e+06	4.12861e+06	1.3001e+06	5.33429e+06	9.80731e+06
	5.93246e+06	4.76452e+06	3.41672e+06	5.35252e+06	1.37718e+07
	4.84966e+06	3.58783e+06	1.31746e+06	6.36345e+06	8.69713e+06
	4.96557e+06	7.01535e+06	1.7013e+06	1.03137e+07	9.53186e+06
	4.70868e+06	5.80053e+06	1.55653e+06	8.7482e+06	8.80287e+06
	5.89632e+06	6.22207e+06	1.71599e+06	7.68203e+06	1.0334e+07
	1.84401e+07	6.23453e+06	1.54761e+06	8.46376e+06	9.81254e+06
	5.75925e+06	4.14601e+06	2.05683e+06	1.12962e+07	9.37639e+06
	5.50314e+06	4.97261e+06	5.66033e+06	6.04912e+06	1.32386e+07
	3.01475e+06	5.16827e+06	2.11183e+06	1.04608e+07	9.44164e+06
	4.14727e+06	2.47191e+06	1.89668e+06	1.26598e+07	8.84781e+06
	3.65264e+06	9.11252e+06	1.47465e+06	9.93481e+06	5.79295e+06
	128985	4.77079e+06	2.12016e+06	1.08738e+07	7.3666e+06
	4.72214e+06	4.69328e+06	1.6224e+06	5.2253e+06	7.90877e+06
	4.58874e+06	6.0291e+06	1.0956e+06	7.50639e+06	1.03527e+07
	4.78038e+06	3.65965e+06	2.16518e+06	1.45202e+07	1.38003e+07
	9.31357e+06	5.13319e+06	1.06431e+06	8.76175e+06	1.12636e+07
	4.69806e+06	2.36742e+06	1.5051e+06	1.49661e+07	1.33823e+07
	4.51487e+06	3.80547e+06	2.17739e+06	9.6004e+06	8.831e+06
	4.01836e+06	3.75325e+06	1.72544e+06	1.46251e+07	7.54097e+06
	4.85078e+06	4.0526e+06	2.00968e+06	6.88147e+06	1.14646e+07
	4.45862e+06	3.65666e+06	1.60734e+06	6.93577e+06	6.96243e+06
	4.5005e+06	8.69994e+06	2.28768e+06	1.21472e+07	4.59557e+06
	5.07876e+06	6.8311e+06	2.15749e+06	1.09408e+07	1.0816e+07
	6.15955e+06	3.24974e+06	2.04255e+06	4.67927e+06	2.33757e+07
	3.54285e+06	3.19979e+06	2.11434e+06	4.40008e+06	1.11053e+07
	3.57848e+06	5.04371e+06	1.59016e+06	5.7512e+06	1.09968e+07
	2.92583e+06	5.47302e+06	1.8167e+06	3.32337e+06	1.65885e+07
	4.38705e+06	7.56513e+06	2.06838e+06	4.90196e+06	9.22995e+06
	3.11409e+06	4.67135e+06	1.64736e+06	4.11966e+06	6.89166e+06
	4.04021e+06	7.96912e+06	2.57876e+06	8.90395e+06	1.31332e+07
	3.29275e+06	3.84659e+06	2.46997e+06	1.48369e+07	9.54011e+06
	3.34114e+06	5.53201e+06	1.76091e+06	7.03412e+06	6.46434e+06
	4.91555e+06	6.84975e+06	1.69745e+06	7.64128e+06	1.24396e+07
	3.66735e+06	6.20012e+06	1.32781e+06	8.16456e+06	5.75856e+06
	4.87015e+06	1.12597e+07	1.89882e+06	1.54367e+07	1.22305e+07
	6.50858e+06	4.42281e+06	1.53528e+06	7.49321e+06	7.46712e+06
	5.42415e+06	5.00081e+06	1.26857e+06	8.67061e+06	1.09549e+07
	7.20925e+06	3.04122e+06	1.60499e+06	1.16468e+07	8.13958e+06
	5.90599e+06	5.50276e+06	363282	9.65253e+06	9.14096e+06
	3.62917e+06	5.37992e+06	1.78716e+06	9.45286e+06	9.44885e+06
	5.22939e+06	4.63767e+06	3.11492e+06	1.12778e+07	1.44848e+07
	4.27713e+06	3.76067e+06	2.19702e+06	2.05868e+07	3.7517e+06
	3.59439e+06	3.18977e+06	2.63155e+06	173324	1.53257e+07
	4.4034e+06	3.19924e+06	2.149e+06	1.14383e+07	9.48824e+06
	3.68214e+06	5.48147e+06	1.85168e+06	4.59901e+06	8.97293e+06
	4.50061e+06	2.57793e+06	1.75054e+06	1.00879e+07	8.42042e+06
	3.98586e+06	5.363e+06	1.65063e+06	5.7658e+06	8.59438e+06
	4.17564e+06	2.82242e+06	2.05223e+06	6.80249e+06	1.03937e+07
	5.36193e+06	4.18871e+06	1.19592e+06	6.41491e+06	8.75544e+06
	3.1869e+06	3.02458e+06	2.23303e+06	6.95256e+06	1.6093e+07
	4.9033e+06	4.38296e+06	1.97473e+06	4.16834e+06	1.49495e+07
	4.60515e+06	6.00844e+06	1.96926e+06	8.37644e+06	1.22404e+07
	4.26029e+06	5.85909e+06	4.27152e+06	9.63721e+06	1.11718e+07
	3.88002e+06	3.57267e+06	1.91652e+06	7.12823e+06	2.44818e+07
	175515	5.17739e+06	2.85173e+06	1.35354e+07	1.13585e+07
	7.3962e+06	4.22447e+06	1.78353e+06	6.25651e+06	1.02881e+07
	6.22172e+06	4.13414e+06	1.62215e+06	9.21104e+06	1.2167e+07
	5.93108e+06	3.66666e+06	1.16444e+06	9.02713e+06	1.19009e+07
	4.9405e+06	5.93101e+06	1.83422e+06	1.02433e+07	5.97876e+06
	4.02788e+06	4.93279e+06	1.37501e+06	9.09456e+06	1.2106e+07
	4.87282e+06	6.55199e+06	1.89304e+06	1.09827e+07	1.04263e+07
	3.86878e+06	6.59304e+06	1.70372e+06	5.39629e+06	7.39806e+06
	3.46365e+06	5.97864e+06	1.85182e+06	1.13668e+07	5.87986e+06
	3.73057e+06	4.81e+06	1.62928e+06	4.22278e+06	1.08833e+07
	4.08446e+06	3.1142e+06	1.54902e+06	8.96448e+06	8.49606e+06
	3.93998e+06	4.19637e+06	2.40045e+06	7.55306e+06	1.04641e+07
	4.0685e+06	4.06111e+06	2.29549e+06	7.19361e+06	9.23692e+06
	4.28551e+06	6.74245e+06	1.5958e+06	6.61673e+06	1.25415e+07
	2.91392e+06	5.89302e+06	2.71262e+06	8.33779e+06	1.44894e+07
	4.75667e+06	7.70556e+06	2.48415e+06	9.3109e+06	7.40303e+06
	3.24507e+06	6.02311e+06	1.62289e+06	7.24287e+06	7.88202e+06
	3.25592e+06	4.78777e+06	2.06565e+06	582307	8.81731e+06
	8.8981e+06	5.20282e+06	2.03732e+06	3.02278e+07	9.4553e+06
	3.20149e+06	5.54648e+06	2.1014e+06	9.25596e+06	7.15483e+06
	3.97685e+06	5.54344e+06	2.07128e+06	9.37779e+06	5.49938e+06
	3.74309e+06	3.84436e+06	1.67228e+06	6.84322e+06	1.47807e+07
	4.53293e+06	4.38005e+06	2.16712e+06	1.37442e+07	8.50703e+06
	5.39619e+06	5.39267e+06	1.4164e+06	7.91508e+06	1.32467e+07
	5.0113e+06	4.20526e+06	1.65116e+06	8.60388e+06	8.10393e+06
	4.95987e+06	7.77642e+06	2.03066e+06	8.17903e+06	9.82888e+06
	3.93167e+06	4.39161e+06	2.12411e+06	8.24842e+06	1.41117e+07
	3.29071e+06	9.93666e+06	2.35627e+06	7.27538e+06	1.38855e+07
	3.81979e+06	5.29624e+06	2.03043e+06	4.76909e+06	1.07538e+07
	4.24885e+06	7.92011e+06	1.37355e+06	8.58575e+06	1.1918e+07
	4.54291e+06	3.77342e+06	1.85206e+06	7.30087e+06	1.42301e+07
	5.17608e+06	4.67383e+06	1.43263e+06	4.20012e+06	1.1139e+07
	6.10819e+06	4.99314e+06	1.68418e+06	1.4944e+07	1.94445e+07
	2.92621e+06	6.11018e+06	2.28732e+06	6.02715e+06	1.09237e+07
	3.70965e+06	6.35176e+06	1.3007e+06	9.9385e+06	3.66887e+06
	3.46649e+06	6.1016e+06	1.9279e+06	9.40197e+06	1.15826e+07
	4.34692e+06	4.86203e+06	1.9492e+06	5.44577e+06	7.02978e+06
	3.22688e+06	7.53931e+06	1.43696e+06	9.23785e+06	1.28165e+07
	3.64182e+06	1.01556e+07	1.6149e+06	1.0246e+07	1.03936e+07
	5.164e+06	5.10398e+06	1.97161e+06	6.49334e+06	6.99787e+06
	3.0722e+06	4.56913e+06	1.33555e+06	9.37846e+06	4.94352e+06
	5.00623e+06	3.70499e+06	914286	1.04389e+06	7.09217e+06
	3.7473e+06	5.42592e+06	2.27175e+06	5.79625e+06	1.44918e+07
	4.27183e+06	5.01521e+06	1.50054e+06	9.21294e+06	8.30908e+06
	3.8233e+06	4.03709e+06	1.35414e+06	55764.4	7.87871e+06
	4.34885e+06	4.44551e+06	1.92686e+06	432335	8.56108e+06
	3.76722e+06	5.58428e+06	2.86738e+06	1.96347e+07	8.28485e+06
	6.25949e+06	5.07888e+06	1.89366e+06	1.2718e+07	1.37792e+07
	5.25164e+06	8.84471e+06	1.65296e+06	97300.1	5.13976e+06
	5.58617e+06	5.68382e+06	2.05572e+06	1.16444e+07	6.85615e+06
	5.37531e+06	5.31033e+06	1.90899e+06	7.37664e+06	6.77874e+06
	4.79935e+06	4.79142e+06	1.68413e+06	7.27526e+06	8.13012e+06
	4.37309e+06	7.51411e+06	1.51183e+06	1.33921e+07	1.28101e+07
	4.14263e+06	3.60248e+06	1.87127e+06	7.10757e+06	6.92592e+06
	4.71079e+06	2.97603e+06	3.18198e+06	5.90187e+06	1.14046e+07
	4.14734e+06	4.62335e+06	1.81045e+06	4.09681e+06	1.1436e+07
	5.18153e+06	5.86661e+06	2.65732e+06	4.66002e+06	1.5491e+07
	5.69436e+06	7.00121e+06	1.62262e+06	5.32716e+06	8.23054e+06
	3.96831e+06	4.46836e+06	2.05735e+06	1.23204e+07	2.33592e+07
	3.23698e+06	4.50544e+06	2.28518e+06	7.19439e+06	7.82998e+06
	4.32328e+06	4.70787e+06	1.4831e+06	8.11534e+06	3.58656e+07
	5.21757e+06	4.81301e+06	2.25554e+06	8.05695e+06	1.31586e+07
	4.34411e+06	6.87236e+06	1.68643e+06	1.2414e+07	9.01877e+06
	3.25184e+06	8.54794e+06	1.62303e+06	2.46261e+07	8.1913e+06
	3.56019e+06	4.176e+06	2.34031e+06	6.56938e+06	1.12809e+07
	5.45049e+06	8.05487e+06	1.62463e+06	6.26773e+06	8.76116e+06
	4.22989e+06	4.12503e+06	1.61948e+06	7.04944e+06	1.28348e+07
	3.75451e+06	3.89817e+06	2.07544e+06	8.94633e+06	7.2329e+06
	3.83869e+06	4.7096e+06	1.25144e+06	1.27957e+07	1.47547e+07
	5.38286e+06	1.2406e+07	2.4013e+06	1.01103e+07	7.10841e+06
	4.21845e+06	4.84729e+06	2.30281e+06	8.41984e+06	7.22928e+06
	4.72208e+06	4.97239e+06	2.18335e+06	1.37912e+07	1.0064e+07
	4.16692e+06	4.64252e+06	1.72435e+06	9.56286e+06	1.22834e+07
	6.20984e+06	6.43782e+06	804604	9.01158e+06	7.71146e+06
	4.7435e+06	6.14002e+06	2.04941e+06	8.11956e+06	1.17851e+07
	6.75104e+06	6.34363e+06	2.28341e+06	2.76221e+07	9.88966e+06
	149051	3.24215e+06	1.27303e+06	861988	8.14458e+06
	5.30729e+06	6.88061e+06	2.09581e+06	2.48282e+07	8.46163e+06
	4.36881e+06	4.38805e+06	2.53194e+06	1.5095e+07	7.66535e+06
	4.22681e+06	6.61198e+06	1.61963e+06	1.39831e+07	8.25716e+06
	5.0414e+06	6.36909e+06	1.70714e+06	6.76148e+06	1.41029e+07
	6.62214e+06	5.35549e+06	1.57459e+06	5.93906e+06	6.17104e+06
	6.21779e+06	4.24867e+06	1.90529e+06	4.60177e+06	4.32927e+06
	5.7137e+06	5.26512e+06	1.14538e+06	7.24671e+06	5.59776e+06
	5.78655e+06	3.63727e+06	1.87565e+06	1.06583e+07	7.98417e+06
	4.27433e+06	2.76673e+06	2.31498e+06	7.01306e+06	8.35057e+06
	3.93633e+06	2.54778e+06	2.10047e+06	1.0168e+07	1.43179e+07
	3.29414e+06	4.04489e+06	2.05541e+06	5.8206e+06	9.22977e+06
	3.60825e+06	6.31398e+06	1.86058e+06	8.51614e+06	8.20925e+06
	3.92147e+06	6.12937e+06	1.71733e+06	1.90111e+07	1.39857e+07
	4.77116e+06	7.26782e+06	2.56113e+06	4.98653e+06	1.71236e+07
	5.25974e+06	5.97758e+06	1.56132e+06	6.92213e+06	222261
	4.01157e+06	1.22457e+07	2.18759e+06	5.68861e+06	1.62759e+07
	5.36384e+06	6.21951e+06	2.44214e+06	5.63956e+06	1.19187e+07
	4.37529e+06	5.70294e+06	1.3489e+06	8.55191e+06	1.62145e+07
	3.59924e+06	8.38076e+06	1.9411e+06	8.97421e+06	1.5934e+07
	4.22789e+06	6.95018e+06	1.19287e+06	8.79512e+06	1.82197e+07
	5.83973e+06	6.71772e+06	1.68347e+06	6.42122e+06	7.75451e+06
	5.35641e+06	5.6782e+06	2.05183e+06	117962	6.74126e+06
	5.44298e+06	3.40162e+06	2.23722e+06	1.62143e+07	1.62638e+07
	5.31352e+06	5.62954e+06	1.79998e+06	1.15511e+07	1.07849e+07
	5.1564e+06	4.78367e+06	2.31542e+06	452594	1.35582e+07
	4.55917e+06	5.83878e+06	2.20878e+06	367243	9.00118e+06
	5.30114e+06	4.63925e+06	1.95551e+06	1.67226e+06	6.40571e+06
	6.02941e+06	9.17548e+06	1.71086e+06	1.5207e+07	3.08962e+06
	5.05393e+06	8.54012e+06	2.83687e+06	1.33644e+07	9.3914e+06
	4.76491e+06	7.16155e+06	2.21618e+06	1.27374e+07	1.14125e+07
	6.13873e+06	3.86939e+06	2.43031e+06	9.8075e+06	6.65479e+06
	3.33336e+06	5.46285e+06	2.22438e+06	1.05331e+07	1.95611e+07
	3.71354e+06	8.05295e+06	1.74785e+06	6.85952e+06	8.16288e+06
	7.58821e+06	7.60413e+06	1.8159e+06	7.34385e+06	6.98142e+06
	4.42788e+06	7.74796e+06	1.43253e+06	5.6638e+06	6.2878e+06
	4.23347e+06	5.12562e+06	1.09248e+06	1.95334e+07	9.88346e+06
	6.85507e+06	3.0107e+06	1.498e+06	6.55433e+06	5.95579e+06
	5.4456e+06	4.03123e+06	4.18846e+06	7.08731e+06	5.14735e+06
	6.3276e+06	3.92874e+06	1.96479e+06	8.47472e+06	1.19115e+07
	4.05286e+06	7.69188e+06	1.62206e+06	6.8944e+06	1.47445e+07
	4.29961e+06	4.89594e+06	1.45207e+06	7.43395e+06	9.6401e+06
	4.93116e+06	6.15449e+06	1.65985e+06	8.14566e+06	1.21359e+07
	5.6788e+06	9.15545e+06	1.51826e+06	1.06117e+07	1.54915e+07
	5.16044e+06	5.85814e+06	1.80802e+06	7.01623e+06	1.46563e+07
	5.61523e+06	7.00861e+06	1.39578e+06	1.89738e+07	208735
	4.43396e+06	9.48499e+06	1.63285e+06	4.74565e+06	1.77234e+07
	3.968e+06	8.65351e+06	2.24392e+06	6.17218e+06	1.91076e+07
	4.40878e+06	1.39521e+07	1.83404e+06	6.07354e+06	1.06442e+07
	4.68443e+06	6.68669e+06	1.98268e+06	6.58695e+06	1.01377e+07
	3.8861e+06	4.82214e+06	1.94488e+06	9.02461e+06	1.58374e+07
	4.00266e+06	3.8608e+06	946510	1.06281e+07	9.77301e+06
	3.82708e+06	4.16394e+06	1.10456e+06	9.44336e+06	1.35215e+07
	3.07351e+06	6.8439e+06	3.5694e+06	1.27582e+07	1.1743e+07
	3.48506e+06	5.29143e+06	1.55623e+06	1.10167e+07	1.01569e+07
	5.56889e+06	3.33511e+06	1.53e+06	243697	1.03949e+07
	3.98643e+06	2.84087e+06	1.66396e+06	1.86456e+07	1.65277e+07
	5.73948e+06	3.55373e+06	2.44826e+06	1.80039e+07	1.09712e+07
	6.76526e+06	6.52809e+06	2.04391e+06	7.24509e+06	1.02632e+07
	4.04887e+06	8.77853e+06	4.5176e+06	1.70691e+07	1.48831e+07
	6.28603e+06	5.36111e+06	2.1815e+06	1.26656e+06	1.01303e+07
	5.20951e+06	4.8967e+06	1.72497e+06	269315	1.14791e+07
	4.22851e+06	3.79246e+06	1.85061e+06	7.93958e+06	1.26191e+07
	5.85927e+06	3.49798e+06	2.04368e+06	1.2778e+07	1.01289e+07
	5.13479e+06	7.6364e+06	1.86325e+06	5.69898e+06	1.24101e+07
	4.92321e+06	3.0021e+06	1.37166e+06	6.76079e+06	1.02803e+07
	5.94279e+06	5.56395e+06	1.93977e+06	1.01435e+07	8.47248e+06
	3.26813e+06	4.78465e+06	1.28435e+06	5.55634e+06	1.62417e+07
	3.33272e+06	4.38964e+06	2.2966e+06	7.5394e+06	6.98194e+06
	4.09058e+06	4.23659e+06	1.77893e+06	7.44731e+06	1.00383e+07
	6.23542e+06	4.063e+06	1.63766e+06	9.88804e+06	1.11656e+07
	3.32157e+06	7.26967e+06	2.09633e+06	6.86183e+06	1.21261e+07
	7.93867e+06	9.51276e+06	1.80745e+06	4.52367e+06	1.05704e+07
	7.70492e+06	6.89334e+06	2.22337e+06	6.44607e+06	1.44852e+07
	4.81004e+06	7.03672e+06	2.19569e+06	5.701e+06	112719
	4.30811e+06	7.20965e+06	2.00445e+06	5.43684e+06	1.21027e+07
	6.10202e+06	3.53254e+06	2.13602e+06	6.86207e+06	1.54021e+07
	5.45339e+06	6.11916e+06	2.44509e+06	8.99977e+06	548513
	6.04398e+06	5.32624e+06	1.52234e+06	8.41366e+06	1.30708e+07
	7.61578e+06	7.20297e+06	1.97831e+06	7.61092e+06	1.2018e+07
	6.62079e+06	4.31954e+06	1.5195e+06	1.40072e+07	4.41008e+06
	6.24343e+06	3.72864e+06	1.35145e+06	1.30664e+07	1.3418e+07
	4.24304e+06	3.4572e+06	2.28851e+06	7.70661e+06	2.44218e+07
	4.785e+06	4.84802e+06	2.36431e+06	1.00285e+07	1.08507e+07
	5.70813e+06	4.29112e+06	1.97338e+06	1.95254e+07	6.90521e+06
	3.85699e+06	3.83282e+06	1.18035e+06	8.67343e+06	9.7401e+06
	5.13689e+06	6.36861e+06	1.6763e+06	2.04219e+07	6.38929e+06
	5.71844e+06	4.40353e+06	1.3023e+06	3.18425e+06	8.67755e+06
	4.92205e+06	3.1689e+06	2.7449e+06	113591	2.422e+07
	3.97781e+06	4.09122e+06	2.03073e+06	2.52538e+07	8.6753e+06
	4.37398e+06	2.34348e+06	2.07914e+06	150703	8.40277e+06
	5.09585e+06	5.59561e+06	2.20762e+06	1.02546e+07	2.18178e+07
	4.64598e+06	5.90851e+06	2.18225e+06	8.31487e+06	1.13735e+07
	4.68112e+06	3.09484e+06	2.67605e+06	1.28358e+07	1.9087e+07
	5.56743e+06	2.84455e+06	1.62291e+06	8.35748e+06	1.0674e+07
	5.40134e+06	3.63241e+06	1.46768e+06	1.10286e+07	7.47481e+06
	7.06689e+06	3.27321e+06	1.10795e+06	7.57315e+06	8.92688e+06
	4.25467e+06	4.0146e+06	1.93298e+06	1.07767e+07	1.22057e+07
	5.17738e+06	5.02912e+06	2.27442e+06	5.89156e+06	1.21553e+07
	3.77741e+06	3.82604e+06	1.77917e+06	1.04007e+07	1.30896e+07
	5.95977e+06	3.44801e+06	2.0977e+06	9.35036e+06	8.20816e+06
	5.02934e+06	8.12521e+06	1.92449e+06	6.2446e+06	7.34221e+06
	4.269e+06	5.66091e+06	1.06839e+06	6.03673e+06	1.06525e+07
	5.13573e+06	8.27814e+06	1.47451e+06	8.19746e+06	9.136e+06
	7.28836e+06	9.45843e+06	1.68291e+06	6.02312e+06	8.36077e+06
	4.61894e+06	3.92859e+06	2.08069e+06	5.80921e+06	1.46518e+07
	5.29345e+06	4.66188e+06	1.614e+06	7.63799e+06	1.11691e+07
	5.31965e+06	4.84116e+06	1.77206e+06	6.84644e+06	339416
	3.5587e+06	4.27055e+06	1.92575e+06	8.21686e+06	1.00004e+07
	3.14736e+06	4.34354e+06	3.20047e+06	8.27314e+06	1.1118e+07
	4.41e+06	2.68442e+06	1.43047e+06	342597	5.22594e+06
	3.48593e+06	7.28346e+06	2.08991e+06	1.04664e+07	9.90818e+06
	5.22094e+06	4.96327e+06	2.24098e+06	4.47116e+06	1.08737e+07
	3.89508e+06	1.84133e+06	1.33213e+06	3.59263e+07	7.16072e+06
	5.21113e+06	2.5102e+06	2.87348e+06	8.81436e+06	4.01787e+06
	4.39963e+06	2.82025e+06	1.42597e+06	1.03755e+07	1.23212e+07
	5.6078e+06	2.08278e+06	1.79592e+06	349980	4.37574e+06
	4.40676e+06	5.21773e+06	828213	953173	1.41482e+07
	4.61771e+06	2.07076e+06	1.33927e+06	2.43494e+07	3.86366e+06
	5.11634e+06	2.14524e+06	1.35898e+06	2.31e+07	8.43894e+06
	4.11357e+06	5.88042e+06	2.13616e+06	1.00641e+07	6.4236e+06
	7.34058e+06	3.2892e+06	2.1214e+06	1.32943e+07	1.8096e+07
	4.55106e+06	4.20178e+06	1.6471e+06	9.01597e+06	6.82955e+06
	5.32669e+06	2.19845e+06	1.82483e+06	1.04796e+07	6.69091e+06
	4.2869e+06	3.45948e+06	1.93693e+06	6.06064e+06	8.14896e+06
	5.09492e+06	3.22231e+06	1.44738e+06	8.77278e+06	5.93914e+06
	3.84134e+06	3.98124e+06	2.38142e+06	7.48982e+06	5.18804e+06
	3.72572e+06	7.7222e+06	1.53507e+06	9.32126e+06	1.03284e+07
	4.69847e+06	4.72693e+06	1.49554e+06	8.26597e+06	8.47816e+06
	4.74866e+06	6.61644e+06	1.28807e+06	9.77482e+06	2.1375e+07
	5.33865e+06	9.37827e+06	1.31807e+06	7.45464e+06	1.23785e+07
	4.20474e+06	1.19454e+07	2.58858e+06	9.18499e+06	6.39094e+06
	3.44408e+06	7.65546e+06	1.17222e+06	7.13948e+06	1.02148e+07
	4.68915e+06	6.47213e+06	2.06818e+06	6.19946e+06	6.15139e+06
	3.82659e+06	4.79324e+06	2.42624e+06	7.56483e+06	8.45597e+06
	4.90944e+06	8.96914e+06	1.23677e+06	7.00502e+06	1.37044e+07
	4.61738e+06	8.05236e+06	2.2115e+06	1.07343e+07	1.33522e+07
	4.82095e+06	3.62936e+06	1.87703e+06	1.00372e+07	1.32322e+07
	4.98792e+06	4.03393e+06	2.27529e+06	8.1931e+06	1.01248e+07
	3.91788e+06	3.54714e+06	2.26159e+06	6.10594e+06	1.14829e+07
	6.30855e+06	2.62341e+06	1.19941e+06	7.1792e+06	1.36111e+07
	5.06354e+06	2.95796e+06	1.24842e+06	6.77542e+06	2.79737e+06
	5.71254e+06	4.42656e+06	706756	1.09698e+07	1.5031e+07
	4.70819e+06	2.52851e+06	755187	1.51437e+07	1.00304e+07
	4.286e+06	5.99205e+06	1.59799e+06	8.16097e+06	1.96783e+07
	4.29452e+06	1.59345e+06	1.06073e+06	7.36841e+06	8.72842e+06
	5.22081e+06	2.7864e+06	1.06077e+06	9.28034e+06	1.17591e+07
	4.12532e+06	2.17924e+06	1.57777e+06	63699.7	8.33481e+06
	5.81853e+06	3.14371e+06	2.21759e+06	9.41561e+06	4.24843e+06
	4.32137e+06	3.32195e+06	2.02373e+06	1.49546e+07	8.33255e+06
	6.33088e+06	3.61833e+06	2.32261e+06	9.0515e+06	7.73569e+06
	6.68488e+06	7.28175e+06	2.35574e+06	9.14606e+06	1.29638e+07
	5.48266e+06	2.33688e+06	1.26725e+06	5.01184e+06	1.97992e+07
	3.5308e+06	2.46934e+06	1.67481e+06	5.39776e+06	1.66759e+07
	5.50552e+06	3.79157e+06	1.22457e+06	8.27667e+06	7.90948e+06
	7.56876e+06	3.98743e+06	1.90413e+06	7.49598e+06	9.2652e+06
	5.87972e+06	3.56003e+06	1.78087e+06	6.59512e+06	1.17865e+07
	5.66206e+06	4.4548e+06	1.23216e+06	7.68002e+06	7.05506e+06
	6.20278e+06	5.10075e+06	1.7906e+06	8.21728e+06	9.15514e+06
	4.32999e+06	9.51541e+06	1.97028e+06	8.61073e+06	1.27086e+07
	7.17364e+06	8.43084e+06	2.0032e+06	7.09405e+06	6.86161e+06
	3.39442e+06	5.04287e+06	2.60247e+06	9.87241e+06	6.11595e+06
	4.71708e+06	3.47799e+06	1.17288e+06	8.09431e+06	1.05594e+07
	7.033e+06	9.67904e+06	1.75463e+06	1.12093e+07	6.44684e+06
	3.04997e+06	3.61043e+06	1.48224e+06	7.49312e+06	8.77677e+06
	3.78284e+06	3.87714e+06	1.87111e+06	7.80268e+06	7.58364e+06
	8.40068e+06	3.00795e+06	2.23309e+06	6.31572e+06	9.54015e+06
	4.65298e+06	4.18532e+06	1.87555e+06	5.69725e+06	1.06498e+07
	6.82282e+06	3.86367e+06	1.82582e+06	5.60747e+06	1.20959e+07
	3.21816e+06	3.03484e+06	1.77759e+06	8.48019e+06	1.21952e+07
	4.79704e+06	5.85281e+06	1.83739e+06	6.9568e+06	1.32642e+07
	7.00802e+06	5.73799e+06	1.59703e+06	9.31833e+06	9.59941e+06
	4.78371e+06	2.79666e+06	2.2818e+06	1.63327e+07	1.1809e+07
	3.63714e+06	2.75386e+06	1.74338e+06	1.57427e+07	1.43673e+07
	7.44614e+06	1.27591e+07	1.07527e+06	9.77121e+06	5.19629e+06
	6.02162e+06	6.72757e+06	1.32115e+06	7.0311e+06	6.28647e+06
	9.35025e+06	3.94358e+06	2.32402e+06	9.8759e+06	7.5755e+06
	3.92133e+06	3.59196e+06	1.71583e+06	1.09026e+07	8.41966e+06
	5.18133e+06	4.35916e+06	2.27561e+06	417157	1.03177e+07
	5.02321e+06	2.62346e+06	1.59527e+06	1.07687e+07	4.79679e+06
	4.97386e+06	2.0079e+06	2.17369e+06	1.06117e+07	3.39028e+06
	6.51286e+06	2.618e+06	1.68756e+06	9.74703e+06	1.71536e+07
	7.6071e+06	3.88491e+06	1.69292e+06	7.6647e+06	9.0091e+06
	4.8821e+06	2.59503e+06	1.23045e+06	5.78196e+06	1.08914e+07
	6.14698e+06	6.56733e+06	1.70369e+06	1.0076e+07	1.07434e+07
	4.83776e+06	6.73701e+06	1.43198e+06	4.94211e+06	8.19727e+06
	8.66813e+06	7.2078e+06	1.6412e+06	6.52918e+06	8.01733e+06
	5.21559e+06	5.52441e+06	1.34005e+06	1.41354e+07	1.04676e+07
	6.56757e+06	8.97663e+06	2.58302e+06	6.70816e+06	1.652e+07
	5.53068e+06	5.01174e+06	2.26431e+06	1.14904e+07	1.50431e+07
	4.79806e+06	8.43286e+06	2.52839e+06	1.12387e+07	8.31454e+06
	4.54901e+06	7.44064e+06	2.26037e+06	8.44614e+06	9.28539e+06
	4.45801e+06	6.0848e+06	1.83489e+06	6.51985e+06	7.89037e+06
	5.19659e+06	5.08948e+06	3.20231e+06	1.11408e+07	1.52903e+07
	4.07494e+06	3.07968e+06	1.79902e+06	5.73251e+06	8.98966e+06
	4.68039e+06	3.12245e+06	1.76884e+06	1.00958e+07	9.01593e+06
	5.01307e+06	4.5623e+06	1.77624e+06	9.89359e+06	6.99776e+06
	4.41299e+06	9.75863e+06	1.45228e+06	7.56925e+06	1.35794e+07
	4.16003e+06	3.75252e+06	1.33517e+06	7.22527e+06	8.37534e+06
	5.77048e+06	5.49821e+06	1.52229e+06	3.91773e+06	1.28534e+07
	5.51979e+06	2.41768e+06	856039	1.55126e+07	1.07023e+07
	4.31274e+06	1.88246e+06	1.56759e+06	8.25809e+06	4.89262e+06
	6.66126e+06	3.96372e+06	923577	8.4198e+06	1.18959e+07
	5.7824e+06	2.81034e+06	1.37445e+06	7.88697e+06	8.45418e+06
	5.67491e+06	2.21031e+06	1.71824e+06	8.75168e+06	1.45331e+07
	5.86205e+06	3.04453e+06	959737	1.21264e+07	5.23041e+06
	5.17086e+06	2.85371e+06	1.53539e+06	7.11982e+06	1.31562e+07
	6.74366e+06	5.69308e+06	1.41944e+06	9.41956e+06	1.46268e+07
	4.3407e+06	5.2476e+06	1.18628e+06	5.01551e+06	8.37913e+06
	3.96212e+06	1.84036e+06	1.65654e+06	1.36023e+07	1.22897e+07
	6.50639e+06	1.75282e+06	2.01146e+06	9.45692e+06	1.30498e+07
	6.07931e+06	2.34894e+06	2.23286e+06	3.60542e+06	4.37312e+06
	4.10403e+06	6.31352e+06	2.12789e+06	5.34138e+06	5.78942e+06
	4.72357e+06	3.24822e+06	1.51004e+06	5.85082e+06	8.9712e+06
	3.5983e+06	5.09097e+06	1.57602e+06	7.749e+06	6.44421e+06
	5.94839e+06	4.61756e+06	2.18034e+06	9.62093e+06	7.19707e+06
	4.46876e+06	6.01854e+06	2.15712e+06	1.32787e+07	7.3605e+06
	4.26115e+06	3.51399e+06	1.66941e+06	8.50607e+06	9.85256e+06
	5.63888e+06	1.26185e+07	2.47829e+06	1.08303e+07	7.87786e+06
	4.92339e+06	1.32582e+07	1.9244e+06	1.0556e+07	5.79191e+06
	6.15221e+06	9.19931e+06	1.93183e+06	9.15395e+06	1.13482e+07
	5.12715e+06	4.98384e+06	2.05392e+06	9.16401e+06	9.48571e+06
	4.54419e+06	4.55404e+06	1.60099e+06	6.89723e+06	1.0692e+07
	6.18007e+06	7.52347e+06	1.53506e+06	8.38017e+06	1.39146e+07
	6.73728e+06	3.64463e+06	1.36773e+06	8.98141e+06	5.61174e+06
	3.94478e+06	2.76378e+06	1.64124e+06	1.08018e+07	5.93485e+06
	6.80608e+06	3.43802e+06	930616	6.77405e+06	50206.3
	4.77224e+06	2.75784e+06	1.42975e+06	9.93583e+06	6.41832e+06
	4.65375e+06	2.84049e+06	1.22438e+06	6.97163e+06	1.71132e+07
	3.95656e+06	2.52636e+06	501452	8.24747e+06	7.80231e+06
	7.11314e+06	2.17865e+06	619907	169504	6.36611e+06
	5.55607e+06	2.13622e+06	723942	6.63567e+06	1.53879e+07
	5.1177e+06	1.19323e+06	784514	7.46975e+06	9.18563e+06
	5.07249e+06	4.47806e+06	643907	1.12127e+07	1.3909e+07
	6.29491e+06	3.13987e+06	1.7491e+06	8.43085e+06	1.26589e+07
	4.68617e+06	2.30803e+06	1.85996e+06	3.80054e+06	9.8196e+06
	4.84103e+06	3.85307e+06	1.75967e+06	3.92536e+07	1.14879e+07
	5.27978e+06	2.70881e+06	2.50334e+06	7.88987e+06	7.72461e+06
	5.30412e+06	3.9358e+06	2.00985e+06	1.11774e+07	1.51306e+07
	5.73171e+06	1.70205e+06	2.35528e+06	5.79319e+06	1.56977e+07
	4.84884e+06	2.3273e+06	1.17325e+06	4.96162e+06	9.89206e+06
	5.45872e+06	3.42876e+06	1.04257e+06	6.28481e+06	6.01298e+06
	5.81487e+06	2.80151e+06	1.68683e+06	6.27912e+06	7.15789e+06
	4.99978e+06	3.01412e+06	1.50132e+06	5.82543e+06	6.71389e+06
	5.89862e+06	4.74417e+06	2.04004e+06	5.96471e+06	3.63933e+06
	5.18218e+06	3.41567e+06	1.50253e+06	8.76654e+06	9.08331e+06
	6.42143e+06	5.38791e+06	1.95108e+06	1.33226e+07	6.89305e+06
	5.80068e+06	6.57042e+06	2.24041e+06	1.08084e+07	6.08682e+06
	3.99593e+06	4.11189e+06	1.60687e+06	1.0069e+07	6.28779e+06
	4.28505e+06	4.69349e+06	1.55951e+06	8.27325e+06	7.60179e+06
	4.79525e+06	2.97491e+06	1.33787e+06	7.45868e+06	7.92459e+06
	4.30192e+06	6.11436e+06	1.16432e+06	2.71657e+07	8.48975e+06
	5.72166e+06	3.12827e+06	1.54537e+06	8.56336e+06	6.23568e+06
	4.50832e+06	2.84756e+06	1.22565e+06	9.94788e+06	5.50444e+06
	5.52425e+06	5.17261e+06	1.1027e+06	8.92725e+06	1.83744e+07
	5.69085e+06	3.12219e+06	1.83887e+06	1.76428e+07	5.09103e+06
	5.29646e+06	2.29893e+06	1.40366e+06	9.35685e+06	6.74469e+06
	8.10122e+06	2.24913e+06	851179	4.3793e+06	7.02262e+06
	6.95487e+06	2.35629e+06	1.50297e+06	6.24172e+06	5.72475e+06
	6.28884e+06	3.42471e+06	1.24573e+06	5.35155e+06	6.63722e+06
	5.01569e+06	1.95868e+06	1.37003e+06	7.67899e+06	8.07971e+06
	4.95153e+06	2.49587e+06	820706	8.74755e+06	1.16987e+07
	5.4981e+06	2.74725e+06	1.14862e+06	5.18756e+06	8.53357e+06
	4.77088e+06	3.65244e+06	1.43134e+06	7.26131e+06	3.9773e+06
	3.77212e+06	2.2531e+06	1.54949e+06	7.41562e+06	1.09127e+07
	4.99214e+06	3.5192e+06	1.32323e+06	1.57593e+06	5.54151e+06
	5.45269e+06	5.67148e+06	1.46683e+06	1.50561e+07	1.09645e+07
	6.00945e+06	2.95111e+06	1.45108e+06	9.47298e+06	1.22246e+07
	6.30405e+06	9.39731e+06	1.9418e+06	4.82399e+06	4.78627e+06
	4.70145e+06	4.59427e+06	2.09359e+06	6.72742e+06	7.3155e+06
	4.80189e+06	5.03638e+06	1.60783e+06	4.70328e+06	9.29246e+06
	4.33467e+06	4.4564e+06	1.80213e+06	6.59801e+06	8.67186e+06
	5.71312e+06	4.05737e+06	1.55162e+06	9.77586e+06	1.0104e+07
	6.08492e+06	8.12525e+06	1.9533e+06	1.12175e+07	5.19251e+06
	5.24813e+06	6.94927e+06	1.94761e+06	9.48956e+06	7.75493e+06
	5.8651e+06	5.4029e+06	1.84863e+06	1.19381e+07	8.90278e+06
	4.59485e+06	1.15861e+07	1.29312e+06	5.35472e+06	7.25189e+06
	5.40397e+06	6.4979e+06	1.7087e+06	5.39234e+06	7.39192e+06
	4.85953e+06	3.76295e+06	1.26084e+06	7.82242e+06	8.96883e+06
	4.31399e+06	2.84941e+06	1.37505e+06	1.38622e+07	5.08662e+06
	6.62525e+06	4.4813e+06	1.43602e+06	5.19275e+06	8.28258e+06
	5.22233e+06	3.14354e+06	1.45861e+06	5.42087e+06	9.10483e+06
	3.42976e+06	2.74622e+06	1.33507e+06	5.38816e+06	7.15278e+06
	5.97316e+06	3.0241e+06	1.49335e+06	6.58911e+06	9.88464e+06
	5.78781e+06	2.76236e+06	1.5833e+06	4.6282e+06	4.76105e+06
	6.55696e+06	1.64237e+06	1.71212e+06	7.66745e+06	8.85986e+06
	5.4834e+06	2.46843e+06	1.42531e+06	1.36157e+07	7.34376e+06
	6.08426e+06	1.66689e+06	1.1533e+06	8.16076e+06	1.13485e+07
	6.52024e+06	4.58556e+06	2.69692e+06	4.95633e+06	6.59702e+06
	7.83129e+06	1.43237e+06	2.46569e+06	4.87867e+06	6.30956e+06
	6.20681e+06	2.68361e+06	1.2773e+06	5.51668e+06	1.31633e+07
	5.85427e+06	2.65461e+06	1.78177e+06	465720	1.17706e+07
	5.6269e+06	2.25007e+06	1.73504e+06	9.15418e+06	1.16954e+07
	4.94142e+06	2.0589e+06	1.4251e+06	3.32517e+06	1.6328e+07
	4.72257e+06	4.04315e+06	1.41814e+06	6.97672e+06	6.63874e+06
	5.29741e+06	2.84754e+06	836907	4.81461e+06	9.26311e+06
	6.1574e+06	5.16441e+06	1.9047e+06	8.99319e+06	4.2311e+06
	5.85282e+06	3.17057e+06	1.32158e+06	1.08917e+07	8.5045e+06
	5.72563e+06	5.52236e+06	1.87436e+06	1.05559e+07	4.62277e+06
	6.47524e+06	3.16755e+06	1.98582e+06	7.92405e+06	5.82119e+06
	4.67571e+06	4.45038e+06	2.17914e+06	8.81252e+06	6.14044e+06
	6.18614e+06	4.35336e+06	2.72894e+06	7.38893e+06	7.38752e+06
	5.16322e+06	5.47113e+06	2.08457e+06	6.89221e+06	6.23034e+06
	5.75354e+06	2.59326e+06	1.39295e+06	8.52237e+06	6.87104e+06
	4.99e+06	2.33491e+06	1.52779e+06	7.7217e+06	7.33478e+06
	4.7292e+06	3.79974e+06	1.64457e+06	1.29622e+07	8.43582e+06
	7.04584e+06	4.86041e+06	1.38691e+06	5.55257e+06	7.32838e+06
	4.83507e+06	8.52204e+06	4.02708e+06	1.45163e+07	6.6476e+06
	5.18868e+06	2.73457e+06	1.71461e+06	9.35021e+06	1.40035e+07
	4.94868e+06	2.67835e+06	871332	3.69215e+06	6.78446e+06
	4.59243e+06	3.05061e+06	1.45724e+06	6.16536e+06	5.48991e+06
	6.55941e+06	1.81479e+06	1.24621e+06	4.93016e+06	9.33866e+06
	4.69987e+06	3.72547e+06	1.47351e+06	1.36468e+07	7.63769e+06
	7.03558e+06	2.47477e+06	1.78269e+06	8.07017e+06	8.67745e+06
	5.08454e+06	2.9687e+06	1.35024e+06	4.25902e+06	1.11063e+07
	6.08397e+06	7.57204e+06	1.63383e+06	7.6645e+06	8.38982e+06
	5.76684e+06	4.55414e+06	1.98311e+06	5.57066e+06	8.95203e+06
	4.55537e+06	4.17817e+06	2.04696e+06	8.34067e+06	1.09511e+07
	4.26181e+06	4.09712e+06	2.35265e+06	6.81747e+06	9.57071e+06
	4.77612e+06	5.00414e+06	1.6759e+06	5.57339e+06	8.87292e+06
	6.31124e+06	2.42007e+06	1.84541e+06	1.01972e+07	8.8674e+06
	3.11406e+06	6.52153e+06	1.80021e+06	8.17543e+06	4.15089e+06
	3.44277e+06	7.01747e+06	2.52458e+06	4.90566e+06	7.01944e+06
	5.10907e+06	4.03034e+06	2.31113e+06	1.03859e+07	5.83009e+06
	4.04882e+06	2.85747e+06	1.97972e+06	9.69122e+06	7.15877e+06
	4.43829e+06	5.23193e+06	1.91345e+06	1.16276e+07	1.11156e+07
	3.33109e+06	3.89915e+06	1.89512e+06	1.18519e+07	9.45365e+06
	3.5233e+06	8.48374e+06	2.17016e+06	8.71423e+06	7.06291e+06
	5.39172e+06	2.771e+06	1.62958e+06	7.23364e+06	7.24922e+06
	3.75906e+06	4.84247e+06	2.35326e+06	8.85317e+06	8.62781e+06
	3.97226e+06	3.76633e+06	1.81382e+06	1.03852e+07	4.74663e+06
	3.50145e+06	2.4154e+06	1.7977e+06	5.8075e+06	8.82111e+06
	3.98412e+06	5.5164e+06	1.23814e+06	4.22721e+06	1.22543e+07
	4.51947e+06	2.40022e+06	1.62253e+06	5.07776e+06	1.1378e+07
	5.4742e+06	3.34174e+06	1.92264e+06	8.18809e+06	7.05187e+06
	3.52356e+06	2.21667e+06	1.95058e+06	5.22489e+06	5.15225e+06
	4.59473e+06	5.82616e+06	1.97854e+06	5.46426e+06	6.25533e+06
	3.75881e+06	2.64944e+06	2.59842e+06	5.73952e+06	1.1608e+07
	5.548e+06	6.4061e+06	1.76827e+06	1.20939e+07	7.47412e+06
	3.91929e+06	3.42724e+06	1.98765e+06	9.58259e+06	5.87182e+06
	4.69489e+06	2.03978e+06	1.68712e+06	8.09436e+06	8.0569e+06
	5.10948e+06	3.61265e+06	2.15578e+06	5.57377e+06	1.40649e+07
	4.60496e+06	3.93017e+06	1.92992e+06	1.09722e+07	7.76498e+06
	5.81463e+06	4.39615e+06	1.25879e+06	5.59029e+06	8.02109e+06
	4.31526e+06	4.24958e+06	1.54172e+06	4.1659e+06	5.44408e+06
	3.92392e+06	5.5068e+06	1.75553e+06	6.34279e+06	7.5562e+06
	4.51192e+06	5.02508e+06	1.71479e+06	6.68531e+06	5.27012e+06
	4.42476e+06	6.37296e+06	1.25337e+06	8.9374e+06	6.66802e+06
	3.03645e+06	6.09248e+06	1.39498e+06	7.89834e+06	7.2213e+06
	4.60456e+06	5.28191e+06	2.17798e+06	1.1325e+07	4.19911e+06
	5.80847e+06	2.62198e+06	1.61841e+06	6.31409e+06	7.95579e+06
	4.57834e+06	3.69667e+06	1.37297e+06	6.274e+06	6.67627e+06
	5.76789e+06	4.83624e+06	786634	6.20642e+06	7.45178e+06
	4.61947e+06	1.51103e+06	1.88734e+06	7.11302e+06	8.6829e+06
	4.58011e+06	1.92322e+06	1.92688e+06	5.24839e+06	6.015e+06
	4.10062e+06	2.13187e+06	1.61759e+06	6.02563e+06	6.94365e+06
	5.56012e+06	3.96161e+06	2.58798e+06	1.02668e+07	7.54187e+06
	4.87162e+06	2.44589e+06	2.88593e+06	9.02311e+06	1.02288e+07
	4.94644e+06	2.78228e+06	1.3788e+06	5.88185e+06	1.04922e+07
	6.19345e+06	3.44355e+06	1.54775e+06	6.81597e+06	8.30356e+06
	4.15772e+06	3.69718e+06	1.30396e+06	6.99755e+06	8.90802e+06
	4.41227e+06	4.73974e+06	2.1063e+06	6.73329e+06	8.64314e+06
	4.76775e+06	2.77746e+06	1.62393e+06	6.92557e+06	6.63324e+06
	5.03946e+06	3.35575e+06	2.50777e+06	1.06782e+07	8.58727e+06
	3.52899e+06	2.66328e+06	1.18497e+06	3.44291e+06	1.12061e+07
	6.03678e+06	3.48931e+06	2.46443e+06	5.58813e+06	2.07382e+07
	4.63954e+06	4.10952e+06	1.94974e+06	4.75196e+06	6.52217e+06
	4.54585e+06	3.12488e+06	2.24704e+06	9.09894e+06	5.71186e+06
	6.71444e+06	2.33983e+06	1.98971e+06	1.0536e+07	1.71193e+07
	4.09718e+06	6.73143e+06	1.3835e+06	1.9979e+07	4.79453e+06
	4.25956e+06	2.32847e+06	1.67699e+06	8.82082e+06	5.92467e+06
	6.06192e+06	2.60581e+06	1.81075e+06	5.82046e+06	1.31354e+07
	5.03329e+06	2.7277e+06	949717	9.06521e+06	1.55771e+07
	4.46268e+06	2.17268e+06	1.37969e+06	6.07401e+06	6.97687e+06
	5.29132e+06	3.59687e+06	1.9018e+06	6.67152e+06	5.04312e+06
	5.29465e+06	3.40442e+06	1.26432e+06	5.82102e+06	6.34749e+06
	3.86557e+06	1.84768e+06	2.82893e+06	8.33811e+06	7.05532e+06
	4.11543e+06	1.63996e+06	1.91106e+06	3.7988e+06	1.25652e+07
	3.62185e+06	3.80868e+06	1.47188e+06	3.61699e+06	8.2805e+06
	3.72605e+06	4.29836e+06	3.57647e+06	6.90793e+06	4.55124e+06
	4.57854e+06	4.56577e+06	1.52005e+06	3.71915e+06	1.01731e+07
	3.35621e+06	8.37784e+06	1.63692e+06	7.2623e+06	8.67217e+06
	5.04612e+06	3.25751e+06	2.26293e+06	6.82485e+06	9.90035e+06
	4.68895e+06	2.90144e+06	2.15699e+06	7.87445e+06	7.61237e+06
	3.69028e+06	1.09208e+07	1.47156e+06	8.88689e+06	8.01033e+06
	5.0678e+06	3.62029e+06	1.72646e+06	8.33691e+06	1.16875e+07
	6.14837e+06	2.66987e+06	2.6713e+06	7.93053e+06	1.81215e+07
	4.48204e+06	6.17846e+06	1.57827e+06	1.09814e+07	9.73653e+06
	3.8926e+06	2.34361e+06	2.56854e+06	9.53535e+06	8.49845e+06
	4.8189e+06	5.28783e+06	1.94754e+06	6.6359e+06	6.03038e+06
	4.08001e+06	3.94673e+06	1.39938e+06	9.13243e+06	8.54769e+06
	4.38171e+06	2.19745e+06	1.77704e+06	1.06388e+07	6.46177e+06
	4.50807e+06	2.33267e+06	1.88881e+06	5.27787e+06	5.93259e+06
	5.40299e+06	2.69246e+06	1.20669e+06	7.49847e+06	1.43138e+07
	5.29955e+06	3.22066e+06	1.98705e+06	6.1362e+06	8.43986e+06
	4.44823e+06	3.35522e+06	1.34765e+06	1.11439e+07	1.23786e+07
	6.337e+06	3.15746e+06	1.20992e+06	6.36328e+06	8.40471e+06
	3.54621e+06	3.2439e+06	1.13824e+06	8.05031e+06	1.19498e+07
	4.13565e+06	4.11574e+06	1.60641e+06	7.01487e+06	7.81709e+06
	2.97167e+06	4.59597e+06	1.75273e+06	1.18286e+07	1.77056e+07
	6.07917e+06	9.45913e+06	1.72771e+06	1.08335e+07	7.73928e+06
	8.87532e+06	2.93895e+06	1.38325e+06	1.18097e+07	1.28408e+07
	6.26818e+06	3.83905e+06	1.89671e+06	1.24423e+07	9.20376e+06
	4.48168e+06	4.61211e+06	2.12406e+06	1.19978e+07	9.25262e+06
	6.03675e+06	2.87745e+06	2.23354e+06	7.50035e+06	6.79004e+06
	5.34018e+06	4.20323e+06	2.32502e+06	6.23814e+06	7.85165e+06
	7.08571e+06	3.9931e+06	2.23926e+06	7.98096e+06	6.71083e+06
	6.43764e+06	4.07079e+06	1.84865e+06	6.04137e+06	5.241e+06
	7.9925e+06	3.4805e+06	1.48628e+06	7.35023e+06	4.87535e+06
	5.90694e+06	3.42753e+06	1.71486e+06	5.148e+06	9.08783e+06
	3.77239e+06	4.17298e+06	2.07236e+06	7.47796e+06	6.41475e+06
	6.53471e+06	4.02673e+06	1.59654e+06	7.60356e+06	9.43749e+06
	3.87517e+06	2.93147e+06	1.59821e+06	1.26818e+07	8.48865e+06
	5.4244e+06	4.08389e+06	1.66249e+06	8.96946e+06	1.50583e+07
	5.87991e+06	3.13563e+06	1.75485e+06	1.29318e+07	1.37718e+07
	6.72707e+06	3.86112e+06	1.63581e+06	1.6813e+07	8.16083e+06
	5.36604e+06	2.98357e+06	1.67145e+06	1.1301e+07	5.13319e+06
	5.81506e+06	6.50171e+06	2.0967e+06	7.39915e+06	9.02436e+06
	9.85231e+06	2.19264e+06	2.52699e+06	8.73376e+06	1.09502e+07
	7.63357e+06	3.20825e+06	2.02305e+06	9.4627e+06	1.39238e+07
	4.95197e+06	4.34425e+06	2.12765e+06	1.08839e+07	4.96194e+06
	5.12608e+06	3.56213e+06	2.28477e+06	7.0173e+06	8.6997e+06
	6.91795e+06	3.79052e+06	2.91486e+06	7.2898e+06	1.94316e+07
	6.17493e+06	3.46076e+06	1.81255e+06	5.74029e+06	8.89641e+06
	7.31709e+06	4.11245e+06	2.34189e+06	4.34449e+06	1.49745e+07
	5.90845e+06	3.34898e+06	1.14051e+06	5.34862e+06	7.22074e+06
	5.37885e+06	7.96232e+06	2.63673e+06	1.4115e+07	7.20491e+06
	6.44646e+06	4.3654e+06	2.06561e+06	3.04429e+06	1.05821e+07
	8.69598e+06	3.12518e+06	2.60547e+06	5.47813e+06	9.49883e+06
	3.80497e+06	3.01414e+06	1.2743e+06	7.11434e+06	1.05532e+07
	7.12072e+06	6.52518e+06	2.02596e+06	9.45075e+06	1.61436e+07
	5.47045e+06	1.80203e+06	3.03167e+06	5.28396e+06	1.19761e+07
	5.38101e+06	2.85673e+06	2.06235e+06	9.65597e+06	1.55662e+07
	6.86849e+06	4.02872e+06	2.89654e+06	9.73941e+06	2.76468e+06
	5.49596e+06	3.32079e+06	2.65756e+06	1.42561e+07	8.93965e+06
	4.3497e+06	3.75602e+06	1.65375e+06	1.62157e+07	1.1786e+07
	8.10978e+06	4.38223e+06	3.00072e+06	9.02619e+06	6.35355e+06
	5.13105e+06	4.49701e+06	1.8591e+06	7.70786e+06	8.05185e+06
	6.63685e+06	2.67479e+06	2.21205e+06	8.73942e+06	9.16516e+06
	4.63492e+06	3.61902e+06	2.64467e+06	6.49995e+06	1.0578e+07
	5.61918e+06	7.07527e+06	2.10163e+06	3.95298e+06	8.86702e+06
	5.57059e+06	5.13496e+06	2.95441e+06	1.56063e+07	7.55526e+06
	5.64355e+06	3.74972e+06	3.22105e+06	4.65172e+06	1.91803e+07
	5.48461e+06	3.54906e+06	2.5669e+06	5.77916e+06	1.39248e+07
	5.29176e+06	4.44149e+06	3.33844e+06	5.83037e+06	9.48256e+06
	6.22001e+06	4.32752e+06	2.75995e+06	6.70021e+06	1.53042e+07
	6.05798e+06	3.09012e+06	2.46277e+06	7.84162e+06	1.87854e+07
	7.4991e+06	3.23831e+06	3.04455e+06	4.2578e+06	1.52626e+07
	6.14739e+06	5.05732e+06	3.114e+06	7.6784e+06	8.39298e+06
	3.98745e+06	6.21948e+06	2.38402e+06	5.85809e+06	9.16579e+06
	5.88448e+06	2.2811e+06	2.07044e+06	8.19748e+06	1.2283e+07
	6.1639e+06	2.13139e+06	1.22968e+06	1.95444e+07	1.32554e+07
	5.36771e+06	4.85168e+06	1.80038e+06	7.07525e+06	1.44775e+07
	5.14253e+06	3.24555e+06	2.32928e+06	7.00909e+06	1.17635e+07
	5.17859e+06	2.28897e+06	1.79308e+06	1.37275e+07	1.21593e+07
	6.35486e+06	4.74465e+06	2.57298e+06	4.3745e+06	4.43174e+06
	5.66372e+06	4.9796e+06	2.57318e+06	8.34276e+06	1.20456e+07
	4.60043e+06	3.91854e+06	3.36035e+06	9.88449e+06	8.95715e+06
	6.51439e+06	5.67814e+06	3.04589e+06	7.35699e+06	5.93536e+06
	6.56512e+06	3.68242e+06	2.2874e+06	5.85427e+06	1.28196e+07
	4.40986e+06	3.85977e+06	1.8667e+06	7.25674e+06	7.90454e+06
	5.78833e+06	4.52497e+06	2.20856e+06	5.6023e+06	9.14438e+06
	5.812e+06	2.33704e+06	2.81691e+06	6.28286e+06	1.83646e+07
	7.80309e+06	2.26886e+06	1.62354e+06	6.60881e+06	6.77895e+06
	5.53003e+06	3.63974e+06	2.7279e+06	6.42163e+06	1.61474e+07
	5.20731e+06	4.39798e+06	1.92698e+06	4.64091e+06	9.84224e+06
	4.69942e+06	2.73419e+06	2.09563e+06	5.39206e+06	5.54562e+06
	5.84711e+06	1.78306e+06	3.06909e+06	9.07373e+06	5.36079e+06
	5.78192e+06	3.01979e+06	1.64621e+06	8.96167e+06	7.73568e+06
	6.04945e+06	2.75545e+06	1.77779e+06	6.56456e+06	1.20088e+07
	5.94097e+06	5.78658e+06	2.30342e+06	7.05689e+06	2.18609e+07
	5.52898e+06	2.47211e+06	1.46249e+06	1.15357e+07	9.47102e+06
	7.69463e+06	3.96709e+06	2.06513e+06	1.08194e+07	9.5518e+06
	8.31983e+06	2.06658e+06	1.26224e+06	4.9981e+06	7.45981e+06
	6.99299e+06	4.95142e+06	2.49858e+06	8.51292e+06	8.13007e+06
	6.91282e+06	3.93053e+06	5.55144e+06	8.56613e+06	8.60476e+06
	5.33438e+06	1.67083e+06	3.61385e+06	4.56494e+06	7.54635e+06
	5.9603e+06	2.51463e+06	2.12428e+06	5.32199e+06	5.68107e+06
	7.24305e+06	6.18097e+06	2.94181e+06	1.00813e+07	9.99888e+06
	4.39834e+06	5.73648e+06	2.53448e+06	1.6079e+07	1.05581e+07
	4.93894e+06	5.66917e+06	1.76525e+06	1.44756e+07	6.06812e+06
	5.96423e+06	4.39705e+06	2.06169e+06	6.19317e+06	9.06351e+06
	5.70736e+06	5.04871e+06	2.35192e+06	7.54373e+06	1.07699e+07
	6.38519e+06	3.16829e+06	2.5188e+06	9.96503e+06	9.07714e+06
	6.43735e+06	3.38155e+06	1.8664e+06	4.56038e+06	1.67983e+07
	5.24136e+06	1.9086e+06	1.81387e+06	6.09512e+06	1.05938e+07
	5.44878e+06	2.37742e+06	2.08074e+06	4.9783e+06	1.35604e+07
	3.96603e+06	2.72878e+06	2.14337e+06	6.06766e+06	9.0432e+06
	5.70312e+06	3.08339e+06	2.2228e+06	3.86695e+06	1.46704e+07
	5.10238e+06	2.53839e+06	2.21517e+06	5.38992e+06	5.80158e+06
	5.69511e+06	5.58765e+06	2.16452e+06	6.43781e+06	5.48739e+06
	8.6105e+06	2.57043e+06	2.3527e+06	6.5907e+06	1.06736e+07
	8.64558e+06	4.1635e+06	1.76093e+06	1.18805e+07	6.42698e+06
	5.43193e+06	2.62988e+06	2.76402e+06	8.01065e+06	1.16613e+07
	5.52095e+06	3.82485e+06	2.45806e+06	1.50125e+07	7.52927e+06
	9.26203e+06	2.33638e+06	3.59957e+06	4.45322e+06	4.02982e+06
	5.64449e+06	4.6869e+06	3.28394e+06	6.17464e+06	1.98295e+06
	6.52965e+06	6.1105e+06	2.83614e+06	1.06097e+07	6.3754e+06
	5.72112e+06	9.0266e+06	3.48168e+06	5.67728e+06	8.505e+06
	5.14606e+06	1.77661e+06	2.63836e+06	7.00306e+06	1.02984e+07
	6.55952e+06	7.24608e+06	4.59574e+06	7.71121e+06	8.021e+06
	7.19331e+06	4.08514e+06	2.47601e+06	7.90329e+06	1.42218e+07
	5.44691e+06	4.1062e+06	3.31288e+06	6.55096e+06	7.30678e+06
	4.70463e+06	4.09157e+06	2.33487e+06	1.16312e+07	7.16597e+06
	6.68925e+06	8.31268e+06	2.43468e+06	8.32356e+06	9.38621e+06
	6.07472e+06	9.07113e+06	1.98471e+06	3.87799e+06	1.33696e+07
	5.42371e+06	4.19288e+06	2.30044e+06	6.33635e+06	9.6498e+06
	6.10588e+06	3.44409e+06	2.5514e+06	6.47368e+06	7.59907e+06
	5.69183e+06	2.83057e+06	2.51225e+06	7.49216e+06	1.11213e+07
	4.53645e+06	3.67109e+06	2.54847e+06	6.06708e+06	4.60542e+06
	5.1094e+06	5.44321e+06	2.17218e+06	6.04151e+06	1.07015e+07
	6.25487e+06	2.04588e+06	2.0972e+06	7.59074e+06	1.67729e+07
	5.46646e+06	6.96363e+06	1.79042e+06	7.06717e+06	9.9953e+06
	4.74589e+06	3.99648e+06	1.19484e+06	5.81222e+06	7.63038e+06
	6.46445e+06	5.06888e+06	1.80817e+06	7.85033e+06	8.62885e+06
	4.70324e+06	3.30061e+06	1.70279e+06	8.71168e+06	1.5748e+07
	5.42336e+06	3.26492e+06	1.73369e+06	1.18517e+07	6.55538e+06
	5.48174e+06	4.02079e+06	1.83369e+06	4.51781e+06	6.54323e+06
	5.03575e+06	6.83729e+06	1.55138e+06	9.38001e+06	6.11043e+06
	9.39616e+06	2.83781e+06	2.3884e+06	1.4717e+07	5.34449e+06
	4.72753e+06	2.57455e+06	2.52088e+06	8.61619e+06	1.01254e+07
	6.79647e+06	3.97119e+06	2.97248e+06	9.02257e+06	6.86938e+06
	9.42962e+06	2.59429e+06	2.45849e+06	2.90447e+07	6.0139e+06
	5.65573e+06	2.32382e+06	2.4532e+06	6.21071e+06	1.10128e+07
	8.19086e+06	2.24519e+06	2.23442e+06	7.20987e+06	9.62525e+06
	4.96878e+06	3.14905e+06	3.17652e+06	4.43901e+06	8.88873e+06
	4.21577e+06	6.42989e+06	2.41425e+06	1.04473e+07	7.41801e+06
	4.05647e+06	5.39277e+06	2.28964e+06	1.09666e+07	7.51379e+06
	4.99027e+06	5.36624e+06	1.71185e+06	9.39993e+06	7.16264e+06
	4.2724e+06	3.30291e+06	2.26595e+06	6.60236e+06	8.54897e+06
	5.3558e+06	4.47211e+06	2.33633e+06	5.79556e+06	1.32436e+07
	5.63611e+06	4.35439e+06	1.81432e+06	5.15174e+06	6.65364e+06
	4.85104e+06	6.83506e+06	1.80575e+06	2.9072e+06	9.39535e+06
	5.41855e+06	2.59891e+06	2.01179e+06	8.08527e+06	7.20863e+06
	7.84909e+06	4.18433e+06	3.00277e+06	5.23069e+06	1.03967e+07
	3.80231e+06	2.57182e+06	2.38359e+06	6.53383e+06	6.75714e+06
	4.08458e+06	2.25616e+06	2.41452e+06	4.60001e+06	9.16222e+06
	4.02277e+06	3.23066e+06	1.47937e+06	6.05526e+06	7.93286e+06
	4.13272e+06	4.05222e+06	2.29962e+06	1.09765e+07	4.5652e+06
	5.6564e+06	2.2796e+06	3.08634e+06	9.62108e+06	1.03024e+07
	6.02444e+06	2.71919e+06	2.05179e+06	7.37003e+06	6.63438e+06
	4.8045e+06	4.8732e+06	3.15559e+06	5.92987e+06	7.7269e+06
	5.39224e+06	5.97114e+06	3.04184e+06	1.26043e+07	1.33671e+07
	4.38659e+06	3.41755e+06	1.81589e+06	7.83961e+06	5.46643e+06
	4.67644e+06	2.59231e+06	2.32114e+06	4.52751e+06	6.10623e+06
	4.55685e+06	2.89941e+06	2.74207e+06	6.7109e+06	8.09824e+06
	7.84749e+06	2.93486e+06	2.68884e+06	9.90827e+06	8.30451e+06
	5.86415e+06	3.42957e+06	2.04374e+06	7.6729e+06	1.05403e+07
	4.14697e+06	3.63287e+06	1.97133e+06	6.75899e+06	1.33484e+07
	4.04672e+06	3.11609e+06	1.61704e+06	7.60875e+06	1.06729e+07
	7.48016e+06	2.75906e+06	1.67279e+06	1.25425e+07	8.23024e+06
	5.14579e+06	2.52282e+06	1.75232e+06	6.90839e+06	8.46637e+06
	7.29163e+06	5.17755e+06	2.44489e+06	6.32789e+06	9.91233e+06
	4.88394e+06	3.94265e+06	1.75093e+06	9.79927e+06	8.85163e+06
	5.47576e+06	3.59188e+06	3.24405e+06	7.13091e+06	1.1374e+07
	4.6614e+06	2.98533e+06	1.97233e+06	6.94643e+06	6.83389e+06
	7.40526e+06	6.62183e+06	1.83548e+06	4.84489e+06	1.32797e+07
	5.25857e+06	5.43715e+06	2.04017e+06	6.7649e+06	9.27854e+06
	7.35075e+06	2.83595e+06	2.48789e+06	3.24521e+06	5.67955e+06
	4.39378e+06	4.46452e+06	1.61343e+06	6.77339e+06	6.55177e+06
	4.40366e+06	2.70945e+06	2.86505e+06	9.47911e+06	6.69705e+06
	6.51466e+06	2.08659e+06	2.90181e+06	7.05505e+06	1.78845e+07
	4.82746e+06	1.79203e+06	2.95747e+06	7.89604e+06	1.36633e+07
	3.94487e+06	2.29766e+06	2.4219e+06	7.28052e+06	1.0269e+07
	5.95418e+06	2.839e+06	2.54204e+06	7.58139e+06	5.39867e+06
	4.79584e+06	2.96838e+06	2.46331e+06	9.68047e+06	5.43958e+06
	5.35951e+06	2.59323e+06	3.58565e+06	6.7504e+06	9.15652e+06
	5.14061e+06	2.86323e+06	2.22508e+06	4.36351e+06	7.0363e+06
	5.36647e+06	4.77159e+06	2.80709e+06	7.42859e+06	9.73847e+06
	5.42376e+06	2.27939e+06	601989	1.39942e+07	5.04248e+06
	6.99738e+06	2.65565e+06	2.52837e+06	8.2944e+06	5.99361e+06
	6.25213e+06	2.60263e+06	1.63014e+06	1.12091e+07	9.00071e+06
	5.9125e+06	2.34955e+06	2.21361e+06	9.80189e+06	1.15327e+07
	5.39869e+06	2.07254e+06	1.45568e+06	2.01136e+07	5.86968e+06
	5.54027e+06	3.92671e+06	2.80613e+06	1.04509e+07	1.00861e+07
	6.0041e+06	2.86756e+06	1.37958e+06	1.50626e+07	1.46936e+07
	5.86566e+06	2.73957e+06	2.50457e+06	7.24919e+06	8.71237e+06
	3.62274e+06	2.45177e+06	1.49986e+06	7.54453e+06	4.50612e+06
	5.05809e+06	4.11815e+06	1.2563e+06	6.8315e+06	8.05242e+06
	7.2901e+06	3.4981e+06	1.99642e+06	7.71532e+06	2.503e+07
	5.67296e+06	4.26837e+06	2.14958e+06	3.56762e+06	1.08156e+07
	5.6809e+06	3.50341e+06	2.87844e+06	5.21616e+06	1.44006e+07
	7.02095e+06	4.71077e+06	1.94785e+06	5.246e+06	6.58664e+06
	4.62777e+06	5.39154e+06	2.18259e+06	7.06296e+06	4.8075e+06
	3.7453e+06	4.54316e+06	2.54432e+06	6.7596e+06	2.74884e+06
	5.94304e+06	7.87763e+06	2.26474e+06	8.62299e+06	7.3098e+06
	4.63921e+06	4.3352e+06	1.78067e+06	1.07964e+07	1.13475e+07
	5.0728e+06	5.20397e+06	3.37629e+06	9.00119e+06	6.95469e+06
	3.63398e+06	4.37395e+06	2.74148e+06	6.68017e+06	7.68306e+06
	3.70232e+06	3.10866e+06	2.25845e+06	4.55997e+06	8.15074e+06
	4.27953e+06	4.72699e+06	2.03697e+06	7.58286e+06	1.46682e+07
	3.88876e+06	2.61614e+06	1.56627e+06	4.02922e+06	1.07034e+07
	5.60023e+06	2.31857e+06	2.3174e+06	1.27255e+07	1.02663e+07
	5.46633e+06	3.25408e+06	2.38453e+06	9.85312e+06	6.83255e+06
	4.42923e+06	2.05889e+06	2.45114e+06	7.06515e+06	1.444e+07
	6.00642e+06	2.85622e+06	297776	1.27349e+07	1.04528e+07
	5.44562e+06	3.77046e+06	2.56456e+06	1.0033e+07	1.21563e+07
	5.08219e+06	5.12028e+06	1.94444e+06	1.11981e+07	6.53319e+06
	7.49262e+06	2.74687e+06	2.51867e+06	1.44435e+07	8.46158e+06
	4.35889e+06	3.51344e+06	2.33435e+06	1.17173e+07	7.44039e+06
	6.04471e+06	3.03852e+06	1.72324e+06	1.27888e+07	7.93924e+06
	9.3521e+06	3.43063e+06	2.28287e+06	8.94857e+06	1.19412e+07
	4.99481e+06	3.40708e+06	1.63521e+06	1.10826e+07	9.97177e+06
	3.68549e+06	4.70902e+06	2.02023e+06	5.9874e+06	7.65105e+06
	6.34358e+06	3.51407e+06	1.94674e+06	7.928e+06	5.86762e+06
	5.86205e+06	2.58578e+06	1.84552e+06	7.98718e+06	5.72441e+06
	5.33384e+06	4.78024e+06	1.9798e+06	5.58111e+06	9.8805e+06
	4.81154e+06	2.50166e+06	2.30097e+06	8.30539e+06	5.74998e+06
	4.74959e+06	2.69401e+06	5.37933e+06	4.98653e+06	1.35929e+07
	4.90436e+06	3.09765e+06	1.44987e+06	3.91376e+06	1.37644e+07
	4.08395e+06	5.41357e+06	1.85585e+06	7.98608e+06	9.46038e+06
	6.05646e+06	5.05108e+06	3.02021e+06	9.28196e+06	3.06308e+06
	4.4824e+06	3.80788e+06	2.95435e+06	6.9711e+06	1.07063e+07
	4.1509e+06	5.74702e+06	2.40737e+06	9.88106e+06	1.09796e+07
	4.84121e+06	4.20998e+06	2.19121e+06	9.00557e+06	1.38479e+07
	4.43604e+06	4.43435e+06	2.72682e+06	7.44969e+06	9.38903e+06
	6.24353e+06	8.55592e+06	2.46638e+06	1.02196e+07	7.93419e+06
	3.97287e+06	3.82897e+06	1.49299e+06	7.3823e+06	6.75775e+06
	5.08077e+06	3.34854e+06	1.81076e+06	8.91162e+06	1.10226e+07
	4.68004e+06	4.15167e+06	1.71503e+06	1.14916e+07	6.08147e+06
	5.7531e+06	3.49202e+06	2.34855e+06	8.33052e+06	9.9138e+06
	5.20788e+06	2.51046e+06	1.7081e+06	6.5194e+06	5.51881e+06
	5.95072e+06	2.24363e+06	2.98189e+06	1.08149e+07	8.21616e+06
	5.84016e+06	3.17211e+06	2.6885e+06	1.12909e+07	6.97812e+06
	6.25764e+06	4.17914e+06	2.02302e+06	1.14764e+07	1.65743e+07
	5.01859e+06	2.54872e+06	1.95576e+06	1.12727e+07	1.55153e+07
	5.13769e+06	3.39958e+06	2.74429e+06	1.2748e+07	1.10856e+07
	6.23604e+06	3.63002e+06	1.75428e+06	1.79777e+07	7.18912e+06
	4.45168e+06	3.65322e+06	2.24399e+06	1.4167e+07	1.6883e+07
	4.85601e+06	3.18652e+06	1.87241e+06	7.21121e+06	9.44762e+06
	7.46826e+06	7.08215e+06	1.47968e+06	1.16161e+07	9.64627e+06
	8.88771e+06	2.26924e+06	2.2959e+06	5.20499e+06	1.02332e+07
	4.25138e+06	3.72717e+06	1.52958e+06	4.43867e+06	1.50885e+07
	4.43989e+06	2.87869e+06	2.41439e+06	4.13075e+06	8.72803e+06
	4.12725e+06	6.02624e+06	2.17939e+06	1.39944e+07	7.22187e+06
	5.21097e+06	3.96737e+06	3.36947e+06	5.56316e+06	1.46838e+07
	8.65763e+06	3.72388e+06	3.06299e+06	6.02242e+06	1.12304e+07
	4.53711e+06	4.66161e+06	2.58986e+06	5.24604e+06	7.55304e+06
	4.41172e+06	2.2836e+06	3.14622e+06	1.00025e+07	1.34877e+07
	1.31861e+07	4.45944e+06	2.65764e+06	6.51348e+06	1.18027e+07
	5.33975e+06	4.37321e+06	2.26032e+06	6.35549e+06	1.37069e+07
	4.69629e+06	3.66753e+06	1.54364e+06	1.10564e+07	9.78601e+06
	5.95929e+06	4.44978e+06	2.72061e+06	7.50832e+06	1.39464e+07
	5.72261e+06	3.6189e+06	2.85383e+06	6.09778e+06	1.03083e+07
	6.38975e+06	4.74178e+06	1.72702e+06	5.95885e+06	9.62974e+06
	5.52612e+06	5.43207e+06	1.96709e+06	7.28147e+06	1.26535e+07
	5.89412e+06	5.78208e+06	2.22983e+06	1.19575e+07	6.81631e+06
	5.48332e+06	6.19352e+06	1.59472e+06	1.65751e+07	8.95423e+06
	4.87722e+06	4.25235e+06	2.69194e+06	7.05302e+06	7.46568e+06
	5.39932e+06	3.74118e+06	2.64163e+06	1.41243e+07	9.2117e+06
	5.53912e+06	2.43405e+06	1.98139e+06	8.38888e+06	6.83143e+06
	6.76291e+06	2.72034e+06	1.87102e+06	1.1297e+07	1.72498e+07
	4.66698e+06	3.31353e+06	1.78618e+06	6.77607e+06	8.16819e+06
	7.20459e+06	2.37221e+06	1.55612e+06	1.26897e+07	9.69239e+06
	5.26021e+06	1.80308e+06	2.03204e+06	8.90453e+06	6.74603e+06
	6.15419e+06	4.17769e+06	2.02401e+06	9.20017e+06	1.16369e+07
	5.24108e+06	4.97185e+06	2.45458e+06	9.32701e+06	4.49018e+06
	3.35398e+06	2.14998e+06	2.13335e+06	7.48454e+06	9.69934e+06
	6.3208e+06	2.99133e+06	4.60927e+06	1.24043e+07	8.90588e+06
	5.14516e+06	2.30368e+06	2.48928e+06	1.26585e+07	9.79355e+06
	5.03781e+06	6.50777e+06	2.52307e+06	4.95965e+06	1.12345e+07
	2.00874e+06	3.05623e+06	2.41162e+06	5.83236e+06	1.20061e+07
	4.53453e+06	5.88996e+06	2.40116e+06	5.34428e+06	1.13231e+07
	4.47165e+06	4.05245e+06	2.42144e+06	6.74925e+06	5.65149e+06
	4.20035e+06	3.30992e+06	4.06017e+06	7.51213e+06	1.5077e+07
	3.98611e+06	4.09883e+06	2.63133e+06	1.06049e+07	1.20192e+07
	5.12051e+06	3.54591e+06	1.7115e+06	6.47082e+06	1.01539e+07
	5.42017e+06	3.47873e+06	2.1482e+06	7.51467e+06	1.57503e+07
	5.79927e+06	3.04449e+06	2.37715e+06	9.97155e+06	1.3924e+07
	5.24126e+06	1.84728e+06	1.99686e+06	1.53454e+07	1.90501e+07
	5.2413e+06	4.01541e+06	1.63852e+06	7.56545e+06	1.81357e+07
	5.50774e+06	4.24195e+06	1.93747e+06	2.15379e+07	1.09477e+07
	6.18623e+06	6.54353e+06	2.00585e+06	1.06858e+07	1.79975e+07
	5.74119e+06	3.72863e+06	2.22057e+06	7.51034e+06	9.67106e+06
	8.01315e+06	5.71973e+06	2.17148e+06	1.09367e+07	1.14597e+07
	4.93797e+06	3.18518e+06	2.17132e+06	1.48399e+07	9.88579e+06
	4.30663e+06	3.0064e+06	2.4593e+06	9.63532e+06	8.58547e+06
	5.083e+06	3.11839e+06	2.29195e+06	1.32913e+07	7.5397e+06
	5.81803e+06	2.96415e+06	2.14743e+06	1.10278e+07	1.00755e+07
	4.04466e+06	2.46333e+06	2.7463e+06	1.97159e+07	5.52419e+06
	3.8623e+06	5.24054e+06	1.93764e+06	2.18537e+07	8.92241e+06
	6.96837e+06	5.47068e+06	1.59544e+06	1.60848e+07	8.68726e+06
	5.06336e+06	2.82239e+06	2.59195e+06	1.78929e+07	1.07125e+07
	7.10299e+06	3.65703e+06	2.37893e+06	1.36237e+07	5.91837e+06
	4.7609e+06	3.48231e+06	1.75615e+06	9.16685e+06	6.94982e+06
	8.46272e+06	2.75714e+06	3.66148e+06	8.68579e+06	1.04427e+07
	3.3028e+06	2.65683e+06	2.56914e+06	1.29493e+07	8.62938e+06
	4.06435e+06	3.97651e+06	1.6441e+06	7.35579e+06	1.35878e+07
	4.7349e+06	4.78795e+06	1.9212e+06	6.74241e+06	6.05912e+06
	4.89009e+06	2.48975e+06	3.1186e+06	5.0825e+06	7.78663e+06
	5.0924e+06	4.14168e+06	2.42535e+06	6.2281e+06	1.36641e+07
	5.95577e+06	5.83426e+06	2.57915e+06	8.26309e+06	1.04021e+07
	3.77894e+06	2.49749e+06	1.99071e+06	1.03988e+07	1.04885e+07
	4.62155e+06	2.60671e+06	2.5867e+06	8.01857e+06	8.45667e+06
	3.73676e+06	2.34985e+06	2.47563e+06	7.25264e+06	1.23714e+07
	5.1452e+06	5.57548e+06	1.51798e+06	1.1371e+07	1.28574e+07
	5.76346e+06	4.69418e+06	2.39349e+06	1.27525e+07	1.38141e+07
	5.02317e+06	4.57936e+06	2.09352e+06	1.1775e+07	1.28618e+07
	4.50544e+06	2.51331e+06	2.3505e+06	8.5067e+06	1.27948e+07
	5.68996e+06	3.01672e+06	2.30783e+06	2.08218e+07	3.09482e+06
	5.43383e+06	2.81572e+06	1.38847e+06	7.2259e+06	292063
	6.73186e+06	5.95231e+06	6.6334e+06	6.70467e+06	1.67425e+07
	7.32823e+06	4.72745e+06	2.52545e+06	1.14951e+07	1.20101e+07
	5.78324e+06	4.25012e+06	824776	9.7463e+06	8.57713e+06
	5.29326e+06	4.47447e+06	3.35206e+06	1.12588e+07	1.21776e+07
	6.239e+06	4.49702e+06	2.84623e+06	9.14129e+06	1.04425e+07
	5.40539e+06	3.70828e+06	2.22183e+06	1.46371e+07	8.81971e+06
	5.97933e+06	4.83678e+06	1.87404e+06	1.01216e+07	9.3317e+06
	5.37238e+06	8.06341e+06	2.07071e+06	1.10361e+07	7.62848e+06
	6.59492e+06	3.09773e+06	3.63316e+06	1.32146e+07	7.81554e+06
	2.38213e+06	4.39695e+06	2.9313e+06	1.53925e+07	1.1801e+07
	4.08386e+06	3.4219e+06	2.70687e+06	2.51271e+07	7.59713e+06
	4.73327e+06	2.75082e+06	2.79558e+06	1.97411e+07	7.83978e+06
	6.70665e+06	2.59876e+06	2.15456e+06	2.00175e+07	9.99705e+06
	114456	4.05735e+06	2.18544e+06	8.86815e+06	7.62043e+06
	5.89947e+06	3.69528e+06	1.91708e+06	579976	8.15715e+06
	7.57106e+06	2.66837e+06	1.53914e+06	1.13172e+07	1.44156e+07
	5.97066e+06	4.00569e+06	1.97448e+06	8.74942e+06	1.78554e+07
	4.294e+06	2.9956e+06	1.99677e+06	1.11311e+07	8.19197e+06
	5.85256e+06	3.37191e+06	3.16446e+06	8.68546e+06	1.13491e+07
	6.59446e+06	3.31741e+06	2.79687e+06	6.55954e+06	1.33322e+07
	4.72286e+06	3.47552e+06	2.40306e+06	1.16401e+07	1.09158e+07
	6.56927e+06	4.08446e+06	1.76349e+06	5.05336e+06	6.46146e+06
	4.86772e+06	5.35895e+06	1.98921e+06	1.12807e+07	1.10202e+07
	4.82718e+06	5.10304e+06	2.22697e+06	4.95926e+06	1.4959e+07
	5.16056e+06	5.73865e+06	1.22003e+06	5.86437e+06	1.44621e+07
	5.17964e+06	3.42444e+06	1.74831e+06	6.68264e+06	9.31445e+06
	5.14942e+06	4.62196e+06	1.89143e+06	1.1273e+07	1.01136e+07
	4.96476e+06	2.95903e+06	799407	1.16054e+07	1.50512e+07
	4.5134e+06	3.62967e+06	2.61424e+06	1.40034e+07	1.57495e+07
	4.66809e+06	4.95644e+06	8.72754e+06	5.30156e+06	220189
	8.56327e+06	6.19657e+06	1.94164e+06	1.27639e+07	1.9984e+07
	6.47738e+06	4.67574e+06	1.20279e+06	7.67443e+06	925446
	8.57124e+06	8.15146e+06	2.61471e+06	6.72538e+06	1.78201e+07
	6.78705e+06	6.14913e+06	2.81013e+06	7.29086e+06	1.1897e+07
	6.50467e+06	4.95893e+06	2.16791e+06	9.8637e+06	1.31876e+07
	5.55023e+06	4.37949e+06	1.5894e+06	5.60241e+06	9.92028e+06
	6.54827e+06	6.52053e+06	2.215e+06	1.04847e+07	7.17074e+06
	5.25955e+06	3.83719e+06	2.65919e+06	9.83065e+06	1.01216e+07
	7.36048e+06	6.1511e+06	2.3868e+06	8.64335e+06	1.22883e+07
	5.90327e+06	2.64462e+06	1.58561e+06	9.05235e+06	1.03054e+07
	4.28535e+06	1.88969e+06	1.69302e+06	1.11968e+07	7.1463e+06
	4.61411e+06	3.17757e+06	2.14377e+06	1.90049e+07	5.80278e+06
	4.55472e+06	3.31282e+06	2.02319e+06	2.07574e+07	7.99563e+06
	5.99159e+06	2.64844e+06	3.50885e+06	9.88112e+06	6.38653e+06
	4.60202e+06	2.87863e+06	1.77488e+06	1.02041e+07	1.04918e+07
	5.23914e+06	2.96688e+06	2.68467e+06	7.81563e+06	2.21925e+07
	5.33853e+06	4.45711e+06	2.19383e+06	6.07184e+06	1.11498e+07
	4.36718e+06	5.12699e+06	1.66732e+06	9.48286e+06	9.31201e+06
	4.41535e+06	2.44987e+06	3.21095e+06	7.79472e+06	7.97095e+06
	6.27716e+06	4.52282e+06	1.57775e+06	8.53254e+06	1.16903e+07
	5.94414e+06	2.60267e+06	2.77452e+06	9.14716e+06	1.40829e+07
	3.49492e+06	4.07314e+06	1.20441e+06	6.67907e+06	1.15576e+07
	4.8758e+06	3.19543e+06	2.04233e+06	6.19194e+06	9.3585e+06
	4.89725e+06	4.47923e+06	2.1523e+06	6.71852e+06	2.11869e+07
	4.18012e+06	5.30133e+06	2.36262e+06	2.14438e+07	1.08547e+07
	1.87222e+06	3.44515e+06	2.32952e+06	1.23312e+07	1.34519e+07
	6.03112e+06	3.89898e+06	1.9524e+06	1.15467e+07	1.07659e+07
	4.18145e+06	3.52715e+06	5.63707e+06	3.99529e+06	5.74144e+07
	5.42126e+06	6.02504e+06	7.06064e+06	1.49537e+07	1.02864e+07
	5.4763e+06	4.5913e+06	2.71176e+06	9.26663e+06	1.29859e+07
	5.57149e+06	3.23418e+06	2.54058e+06	8.19634e+06	1.14648e+07
	5.75128e+06	2.22016e+06	2.42499e+06	9.3305e+06	204455
	2.28974e+06	6.30763e+06	2.05048e+06	7.71824e+06	2.13506e+07
	5.52165e+06	4.35287e+06	2.32518e+06	8.47124e+06	162875
	5.10397e+06	4.2493e+06	1.89637e+06	8.84311e+06	1.78031e+07
	5.32653e+06	7.82111e+06	1.77499e+06	1.74648e+07	1.20207e+07
	5.58171e+06	4.84151e+06	1.8829e+06	9.00771e+06	1.34324e+07
	4.25737e+06	4.17815e+06	1.33151e+06	1.21491e+07	6.89385e+06
	6.12468e+06	2.56345e+06	2.4746e+06	1.24839e+07	1.57491e+07
	6.25577e+06	3.87911e+06	2.56716e+06	1.00882e+07	9.23489e+06
	1.08489e+07	5.03803e+06	1.89586e+06	1.1652e+07	6.11531e+06
	6.12077e+06	4.05129e+06	2.25787e+06	9.77269e+06	7.90881e+06
	3.96695e+06	3.53748e+06	3.14269e+06	1.8063e+06	3.15139e+06
	3.64096e+06	2.81048e+06	3.72543e+06	1.25006e+07	1.03533e+07
	5.19369e+06	2.38759e+06	1.76238e+06	1.02891e+07	1.23429e+07
	6.91892e+06	3.29015e+06	1.17753e+06	1.25427e+07	1.07425e+07
	3.02469e+06	4.31457e+06	1.84527e+06	1.04283e+07	6.9425e+06
	4.62278e+06	5.74036e+06	2.09746e+06	6.36809e+06	1.22226e+07
	6.15789e+06	3.18933e+06	1.89254e+06	5.23931e+06	8.66672e+06
	6.99387e+06	3.92981e+06	1.82801e+06	1.29411e+07	8.07445e+06
	4.20575e+06	3.33765e+06	2.79613e+06	8.14613e+06	1.04307e+07
	3.20167e+06	2.4709e+06	2.2017e+06	5.19929e+06	7.99296e+06
	4.19781e+06	5.05861e+06	4.65864e+06	1.38873e+07	6.13274e+06
	4.85867e+06	5.36483e+06	3.53269e+06	1.66713e+07	7.64467e+06
	4.97297e+06	3.47776e+06	7.94083e+06	8.76796e+06	1.1674e+07
	4.50085e+06	3.21173e+06	2.6892e+06	1.05894e+07	1.03661e+07
	6.62531e+06	3.13438e+06	1.90126e+06	1.25578e+07	9.42344e+06
	4.89076e+06	2.8127e+06	2.53951e+06	8.65906e+06	9.94991e+06
	4.8636e+06	3.65136e+06	2.44125e+06	1.35705e+07	2.04242e+07
	5.49119e+06	2.58882e+06	2.54835e+06	5.62628e+06	4.45631e+06
	4.43737e+06	4.0553e+06	2.5845e+06	1.00445e+07	7.98497e+06
	6.63731e+06	4.08375e+06	2.66952e+06	6.35212e+06	7.16635e+06
	7.33524e+06	4.37858e+06	1.74525e+06	5.0846e+06	2.37136e+07
	6.59857e+06	4.39401e+06	1.79378e+06	1.00946e+07	1.44481e+07
	6.53446e+06	5.23159e+06	2.0455e+06	1.18391e+07	1.91854e+07
	6.19643e+06	3.68266e+06	2.26633e+06	6.97272e+06	1.89725e+07
	9.25472e+06	4.37093e+06	2.29105e+06	7.56241e+06	1.44616e+07
	4.76506e+06	8.67481e+06	2.23473e+06	1.08843e+07	1.73274e+07
	5.83483e+06	3.71018e+06	1.61602e+06	1.13566e+07	1.55075e+07
	6.01908e+06	2.37928e+06	1.43818e+06	9.03904e+06	9.51969e+06
	9.07014e+06	3.0361e+06	2.25725e+06	1.12586e+07	2.58895e+06
	3.94839e+06	3.65451e+06	2.40306e+06	7.08648e+06	1.17941e+07
	3.90674e+06	4.81251e+06	2.87595e+06	1.09309e+07	9.21341e+06
	5.61274e+06	3.70063e+06	1.4297e+06	7.23361e+06	1.00529e+07
	4.07578e+06	2.00291e+06	1.98071e+06	8.79042e+06	6.52933e+06
	2.8779e+06	2.71523e+06	2.43318e+06	7.69426e+06	1.13237e+07
	7.03448e+06	2.77009e+06	2.78298e+06	8.12166e+06	1.01673e+07
	4.96392e+06	2.67339e+06	4.39142e+06	4.97792e+06	8.16804e+06
	4.76543e+06	2.69404e+06	3.6759e+06	4.92501e+06	1.08341e+07
	5.18719e+06	2.32679e+06	1.31346e+06	4.26092e+06	1.10101e+07
	4.39988e+06	6.26901e+06	2.47986e+06	8.37108e+06	8.93993e+06
	6.75159e+06	3.84271e+06	1.81257e+07	6.79763e+06	1.14759e+07
	6.11606e+06	2.70987e+06	2.53275e+06	1.08527e+07	9.98959e+06
	5.36267e+06	6.24523e+06	1.607e+06	1.25152e+07	9.70596e+06
	8.48734e+06	4.01665e+06	2.02193e+06	1.098e+07	9.89155e+06
	2.89353e+06	3.51493e+06	1.81174e+06	7.07823e+06	1.07293e+07
	6.43528e+06	3.28183e+06	2.87641e+06	6.70751e+06	1.16501e+07
	4.61373e+06	3.54091e+06	1.88212e+06	7.19793e+06	328290
	4.62437e+06	2.39767e+06	2.05212e+06	6.7133e+06	1.04901e+07
	5.44108e+06	4.65666e+06	1.94488e+06	7.8694e+06	1.31195e+07
	9.4593e+06	3.812e+06	2.69968e+06	5.24991e+06	1.53954e+06
	5.5379e+06	3.75586e+06	2.57168e+06	1.24193e+07	109698
	6.20906e+06	2.87426e+06	2.58211e+06	9.70716e+06	6.03743e+06
	4.83263e+06	3.98641e+06	3.70007e+06	1.27214e+07	389983
	5.7035e+06	4.35337e+06	1.61241e+06	7.62548e+06	1.29072e+07
	6.37387e+06	6.90892e+06	1.22513e+06	5.97348e+06	1.12915e+07
	6.08866e+06	5.87434e+06	810728	1.11405e+07	1.1324e+07
	5.13039e+06	5.38476e+06	1.9045e+06	9.29912e+06	1.33691e+07
	7.28961e+06	5.30634e+06	1.41281e+06	7.23085e+06	9.56281e+06
	4.36164e+06	4.10428e+06	1.5825e+06	7.0727e+06	1.5851e+07
	6.09756e+06	3.29549e+06	1.38502e+06	9.71632e+06	1.68558e+07
	3.77877e+06	4.43421e+06	1.89832e+06	1.26297e+07	9.29735e+06
	3.48555e+06	2.83442e+06	2.28856e+06	7.57349e+06	5.38981e+06
	3.55299e+06	5.33881e+06	2.16294e+06	7.5991e+06	8.10729e+06
	3.90686e+06	4.35713e+06	4.41577e+06	7.4147e+06	9.20897e+06
	3.9577e+06	2.62844e+06	816150	3.92785e+06	1.3409e+07
	4.82775e+06	2.64719e+06	2.20436e+06	8.35036e+06	7.80172e+06
	3.74129e+06	3.72881e+06	2.1976e+06	9.94742e+06	1.6565e+07
	5.43909e+06	7.21763e+06	2.4904e+06	7.5393e+06	1.0575e+07
	3.50948e+06	2.82004e+06	1.90504e+06	8.49858e+06	6.98828e+06
	5.6753e+06	2.60468e+06	1.90344e+06	6.26235e+06	1.00149e+07
	4.59572e+06	2.10929e+06	1.24984e+06	3.86686e+06	9.24067e+06
	3.91338e+06	3.30069e+06	1.75681e+06	6.17717e+06	1.35319e+07
	4.56711e+06	1.88463e+06	1.72071e+06	4.26567e+06	9.77533e+06
	3.23223e+06	3.24416e+06	1.65101e+06	6.36409e+06	7.00124e+06
	4.48819e+06	1.99216e+06	2.13502e+06	6.04729e+06	7.53727e+06
	4.86567e+06	3.02823e+06	1.77379e+06	7.29232e+06	7.71508e+06
	6.20485e+06	2.73149e+06	2.3661e+06	7.86749e+06	1.37181e+07
	4.19639e+06	2.6926e+06	3.13716e+06	7.93296e+06	659967
	4.72101e+06	8.31779e+06	1.36298e+06	7.7574e+06	2.93176e+07
	5.75887e+06	2.936e+06	2.68377e+06	4.95905e+06	1.16452e+07
	5.73e+06	2.7732e+06	2.05407e+06	1.05917e+07	80974.4
	6.2947e+06	4.42552e+06	2.1001e+06	4.34496e+06	3.57594e+06
	6.25284e+06	4.32576e+06	2.89978e+06	6.50443e+06	1.27459e+07
	5.58e+06	7.05515e+06	1.80321e+06	1.29907e+07	41757.4
	4.37641e+06	3.04994e+06	2.51633e+06	6.42287e+06	1.90406e+07
	7.13488e+06	3.19384e+06	1.89506e+06	5.7223e+06	1.07686e+07
	5.06212e+06	5.55558e+06	2.85415e+06	6.10935e+06	1.58671e+07
	3.35545e+06	3.78648e+06	1.61098e+06	4.5193e+06	8.96051e+06
	5.34977e+06	6.00202e+06	1.76775e+06	8.30942e+06	9.288e+06
	3.55449e+06	5.87514e+06	2.19158e+06	7.10295e+06	8.44517e+06
	5.63745e+06	2.95085e+06	29320.6	9.55515e+06	1.4931e+07
	4.67104e+06	7.28338e+06	2.92678e+06	1.47969e+07	8.17042e+06
	3.13924e+06	4.38747e+06	2.074e+06	1.23791e+07	1.29014e+07
	5.20338e+06	2.12976e+06	2.22232e+06	5.19539e+06	1.13629e+07
	4.07568e+06	2.5812e+06	2.44302e+06	1.06512e+07	6.63756e+06
	5.42229e+06	2.45779e+06	2.04794e+06	7.02849e+06	1.53033e+07
	5.14858e+06	3.37549e+06	2.08739e+06	2.04934e+06	8.61405e+06
	4.2826e+06	2.40291e+06	1.89313e+06	5.29131e+06	8.03982e+06
	3.56967e+06	4.45665e+06	1.97885e+06	4.08838e+06	1.06828e+07
	5.59911e+06	2.37404e+06	2.5039e+06	5.77224e+06	9.43627e+06
	5.74639e+06	2.82321e+06	1.74505e+06	5.90823e+06	8.89267e+06
	4.91395e+06	1.93358e+06	2.3153e+06	4.20505e+06	7.92131e+06
	3.96334e+06	4.52851e+06	2.50118e+06	9.9413e+06	1.46117e+07
	5.84979e+06	2.97778e+06	2.29167e+06	8.50643e+06	1.24989e+07
	4.2679e+06	7.43664e+06	2.98879e+06	8.09657e+06	4.74793e+06
	4.92009e+06	4.75081e+06	2.04822e+06	4.37615e+06	8.48804e+06
	5.54922e+06	2.69613e+06	2.13079e+06	1.25688e+07	8.10921e+06
	5.66871e+06	2.354e+06	1.81525e+06	6.67252e+06	7.17212e+06
	3.3085e+06	3.27093e+06	2.49958e+06	8.60413e+06	1.67473e+07
	9.48826e+06	4.89394e+06	1.9458e+06	7.5021e+06	7.25199e+06
	8.32923e+06	2.52825e+06	2.6141e+06	5.9838e+06	1.8319e+07
	6.37968e+06	2.75098e+06	3.47009e+06	6.20199e+06	9.0614e+06
	7.24554e+06	3.84669e+06	1.52026e+06	4.72788e+06	5.3913e+06
	5.05911e+06	4.21225e+06	1.35121e+06	4.90025e+06	7.01584e+06
	6.74556e+06	3.19425e+06	1.66322e+06	6.52429e+06	7.95728e+06
	7.67065e+06	5.48458e+06	3.30817e+06	6.20623e+06	6.57216e+06
	4.12915e+06	5.98265e+06	1.3277e+06	9.56637e+06	8.75658e+06
	3.48048e+06	7.08178e+06	1.6324e+06	6.91493e+06	1.15172e+07
	2.66092e+06	5.6619e+06	1.84317e+06	1.69383e+07	1.00029e+07
	4.61454e+06	7.88953e+06	1.96789e+06	6.82983e+06	1.23841e+07
	4.51661e+06	4.41587e+06	3.15854e+06	4.92336e+06	8.63247e+06
	6.40432e+06	2.25866e+06	2.84974e+06	1.79033e+07	1.43368e+07
	7.24918e+06	3.21832e+06	1.6878e+06	4.39249e+06	1.02076e+07
	3.27733e+06	3.22137e+06	2.25848e+06	5.32682e+06	4.95434e+06
	7.23737e+06	2.14457e+06	2.12498e+06	4.22561e+06	5.74397e+06
	3.63882e+06	4.07976e+06	3.3461e+06	6.71919e+06	8.0549e+06
	4.52979e+06	3.31432e+06	2.44399e+06	4.60523e+06	1.68565e+07
	4.07478e+06	2.65414e+06	3.01942e+06	5.90808e+06	1.04136e+07
	3.60229e+06	4.05934e+06	2.50548e+06	3.7228e+06	6.55786e+06
	3.64045e+06	2.07891e+06	2.63278e+06	5.58485e+06	8.55539e+06
	4.264e+06	6.76117e+06	2.72797e+06	6.40257e+06	8.62306e+06
	4.54227e+06	3.53652e+06	2.29366e+06	8.01528e+06	1.34971e+07
	5.1344e+06	2.12951e+06	2.08412e+06	1.74646e+07	4.14163e+06
	5.09215e+06	2.35091e+06	2.02765e+06	5.9931e+06	4.60272e+06
	4.37907e+06	2.81316e+06	1.96263e+06	7.04941e+06	7.4966e+06
	4.73859e+06	3.25481e+06	1.344e+06	6.15847e+06	9.94372e+06
	6.03849e+06	5.29227e+06	1.68554e+06	6.38632e+06	5.84621e+06
	4.61777e+06	3.92667e+06	1.39978e+06	6.26717e+06	7.50608e+06
	6.66586e+06	3.97907e+06	1.48948e+06	6.08717e+06	4.27744e+07
	6.89791e+06	7.2502e+06	1.5714e+06	1.26259e+07	8.07952e+06
	1.07702e+07	4.0616e+06	1.51712e+06	1.1838e+07	5.07954e+06
	1.29266e+07	5.40639e+06	1.92075e+06	7.70771e+06	2.00806e+07
	6.49969e+06	4.3982e+06	1.19935e+06	5.08388e+06	4.9809e+06
	4.35247e+06	3.31479e+06	1.83184e+06	1.04143e+07	7.80348e+06
	6.11539e+06	4.76398e+06	2.19184e+06	5.15704e+06	5.0583e+06
	3.69205e+06	5.60331e+06	2.12341e+06	1.00241e+07	9.05317e+06
	7.19518e+06	5.80674e+06	1.77167e+06	5.29771e+06	7.58567e+06
	6.05996e+06	4.93192e+06	2.46906e+06	1.40785e+07	7.67723e+06
	5.89463e+06	3.86768e+06	1.71406e+06	6.15998e+06	8.26942e+06
	4.9736e+06	2.81103e+06	2.16193e+06	6.72201e+06	1.01923e+07
	6.6627e+06	2.51997e+06	1.84567e+06	7.04813e+06	7.37279e+06
	3.16962e+06	3.07471e+06	2.22977e+06	5.33405e+06	1.13881e+07
	4.86073e+06	2.65631e+06	2.26383e+06	6.45148e+06	1.58847e+07
	3.11509e+06	2.54355e+06	2.3644e+06	1.54948e+07	9.00395e+06
	4.1324e+06	3.14878e+06	4.2628e+06	8.2178e+06	1.07363e+07
	4.86039e+06	4.97965e+06	2.21575e+06	6.27829e+06	9.39603e+06
	2.94721e+06	4.90816e+06	2.83028e+06	8.24242e+06	1.31189e+07
	3.63897e+06	2.34985e+06	2.65179e+06	7.27966e+06	1.00831e+07
	4.94309e+06	1.51695e+06	2.67678e+06	1.39667e+07	7.67783e+06
	7.89672e+06	7.08806e+06	2.03153e+06	5.52071e+06	1.02609e+07
	4.67993e+06	4.76899e+06	3.30907e+06	6.22811e+06	7.40074e+06
	4.95972e+06	2.26944e+06	1.66411e+06	6.63667e+06	8.43521e+06
	5.80423e+06	1.80437e+06	1.82767e+06	7.26844e+06	5.52887e+06
	5.64382e+06	2.30142e+06	1.6814e+06	1.25792e+07	9.80956e+06
	5.12809e+06	4.48543e+06	1.78695e+06	8.88979e+06	5.30141e+06
	5.02026e+06	4.96847e+06	2.3223e+06	7.47894e+06	6.05649e+06
	4.64311e+06	3.28536e+06	2.28779e+06	1.79416e+07	7.86777e+06
	7.21876e+06	2.63071e+06	1.41383e+06	6.57617e+06	191247
	8.39337e+06	3.39581e+06	2.52895e+06	7.41059e+06	7.50499e+06
	4.99724e+06	2.74916e+06	2.19081e+06	6.68095e+06	6.59625e+06
	3.37245e+06	2.91527e+06	3.34542e+06	1.2908e+07	7.70264e+06
	4.26546e+06	3.65706e+06	2.15975e+06	5.33534e+06	8.91924e+06
	3.2449e+06	4.26514e+06	1.52323e+06	5.43724e+06	1.08609e+07
	5.59667e+06	3.30933e+06	1.5404e+06	4.9841e+06	8.31318e+06
	4.93742e+06	6.61438e+06	2.04657e+06	8.06196e+06	5.1945e+06
	4.71917e+06	6.69437e+06	1.6836e+06	5.78925e+06	9.52179e+06
	5.29844e+06	2.76858e+06	2.60681e+06	9.46581e+06	7.06197e+06
	4.48666e+06	3.03449e+06	2.57612e+06	4.74494e+06	8.80562e+06
	4.55539e+06	4.45703e+06	2.27046e+06	7.55185e+06	1.06098e+07
	6.94939e+06	6.0126e+06	1.64601e+06	5.86599e+06	9.08356e+06
	5.27877e+06	4.14675e+06	1.92398e+06	5.29488e+06	1.62798e+07
	3.22629e+06	2.96362e+06	2.05525e+06	6.47361e+06	8.74628e+06
	4.98779e+06	4.41435e+06	2.49807e+06	8.18791e+06	7.17849e+06
	4.56395e+06	3.71608e+06	1.82073e+06	8.76935e+06	1.73677e+07
	5.94334e+06	1.16703e+06	1.86254e+06	7.89085e+06	1.13513e+07
	3.99795e+06	2.84772e+06	3.25172e+06	9.5457e+06	1.00623e+07
	3.39188e+06	2.88014e+06	2.75234e+06	1.22126e+07	1.42611e+07
	6.27383e+06	2.20939e+06	3.20593e+06	1.18425e+07	1.68744e+07
	7.75445e+06	1.46939e+06	2.26256e+06	5.30714e+06	8.12055e+06
	6.06437e+06	1.20189e+06	3.63894e+06	6.32266e+06	5.6769e+06
	4.89674e+06	4.23459e+06	2.55595e+06	5.37435e+06	6.28423e+06
	5.03605e+06	1.69122e+06	3.0689e+06	6.09241e+06	6.76535e+06
	4.81245e+06	1.98164e+06	1.39621e+06	6.3812e+06	6.02203e+06
	4.66634e+06	4.01816e+06	1.44633e+06	7.90135e+06	9.89659e+06
	3.65337e+06	2.97425e+06	1.61889e+06	5.49365e+06	9.34109e+06
	3.25103e+06	3.21684e+06	1.72398e+06	4.47228e+06	7.98422e+06
	4.1323e+06	2.40416e+06	1.77405e+06	6.33653e+06	5.39379e+07
	6.73314e+06	2.57085e+06	1.71837e+06	1.0927e+07	1.38109e+07
	6.3284e+06	3.24522e+06	1.5921e+06	1.50599e+07	8.79441e+06
	6.24756e+06	3.56845e+06	1.53056e+06	4.13307e+06	9.37137e+06
	3.56595e+06	2.91379e+06	2.47325e+06	4.84735e+06	1.22932e+07
	4.89955e+06	4.58782e+06	1.80802e+06	7.22583e+06	5.74239e+06
	5.01296e+06	7.83236e+06	2.00459e+06	2.72369e+06	1.05141e+07
	3.39058e+06	6.38173e+06	1.58793e+06	5.73498e+06	6.60258e+06
	6.28916e+06	4.58145e+06	1.79313e+06	9.12859e+06	6.34808e+06
	5.29831e+06	4.26172e+06	1.20589e+06	8.85959e+06	9.70405e+06
	5.35342e+06	5.16715e+06	2.59699e+06	1.22811e+07	1.23284e+07
	5.58307e+06	2.87298e+06	2.46671e+06	9.95436e+06	6.0279e+06
	5.50915e+06	2.53298e+06	1.4275e+06	6.77557e+06	9.13509e+06
	4.59675e+06	2.21582e+06	1.98056e+06	1.29032e+07	1.16894e+07
	4.5601e+06	2.08426e+06	2.09333e+06	7.16519e+06	1.82629e+07
	4.549e+06	3.66469e+06	2.26679e+06	2.63792e+06	8.05448e+06
	1.28854e+07	1.74879e+06	2.64239e+06	5.47228e+06	7.55905e+06
	5.67887e+06	3.71457e+06	3.12011e+06	7.82412e+06	2.60945e+07
	6.98019e+06	2.88961e+06	2.31268e+06	1.03701e+07	7.70267e+06
	8.61452e+06	2.06697e+06	3.95081e+06	1.04984e+07	4.97499e+06
	6.75637e+06	1.96985e+06	2.10337e+06	8.22048e+06	4.64233e+06
	5.7978e+06	2.22609e+06	3.22847e+06	4.61999e+06	9.15984e+06
	5.24882e+06	2.06989e+06	1.57483e+06	1.33957e+07	1.65775e+07
	3.90147e+06	2.87322e+06	1.87665e+06	4.77844e+06	4.48118e+06
	5.87322e+06	1.68077e+06	1.61586e+06	8.60826e+06	6.09992e+06
	3.84088e+06	4.48766e+06	2.44776e+06	7.56547e+06	1.02881e+07
	3.63168e+06	1.85412e+06	2.57584e+06	8.31091e+06	6.00878e+06
	4.76181e+06	2.48237e+06	1.46135e+06	6.87799e+06	1.12566e+07
	3.30135e+06	2.44027e+06	1.56686e+06	9.60661e+06	8.92588e+06
	5.38911e+06	2.53536e+06	2.31028e+06	7.34964e+06	1.21687e+07
	4.8387e+06	3.32002e+06	2.54622e+06	1.03743e+07	7.30284e+06
	5.29157e+06	5.62767e+06	2.17337e+06	8.05788e+06	8.47055e+06
	5.9264e+06	2.86309e+06	2.85262e+06	5.19517e+06	6.12923e+06
	4.39288e+06	6.96452e+06	1.76195e+06	1.52133e+07	5.92073e+06
	4.46449e+06	6.36637e+06	2.88379e+06	4.73325e+06	5.02158e+06
	3.8094e+06	5.26413e+06	2.41315e+06	8.2443e+06	5.95789e+06
	3.99953e+06	2.79514e+06	2.9626e+06	7.84484e+06	4.89717e+06
	5.19032e+06	4.49814e+06	2.23222e+06	5.32859e+06	7.60041e+06
	7.97141e+06	5.13006e+06	2.34502e+06	9.0616e+06	5.9065e+06
	5.91375e+06	2.83007e+06	2.54801e+06	9.94861e+06	8.53738e+06
	7.1817e+06	1.18039e+06	2.63283e+06	1.06123e+07	1.5435e+07
	5.5113e+06	1.2018e+06	3.00502e+06	7.02413e+06	2.24041e+07
	5.6759e+06	2.37391e+06	2.10958e+06	1.1036e+07	1.47664e+07
	4.07486e+06	2.35639e+06	3.16886e+06	6.86091e+06	9.40364e+06
	4.48282e+06	3.57486e+06	2.76335e+06	5.00793e+06	1.3912e+07
	4.55753e+06	2.11702e+06	2.7253e+06	5.78623e+06	9.52723e+06
	5.94644e+06	2.19471e+06	1.83913e+06	7.50282e+06	8.26791e+06
	3.94279e+06	4.17258e+06	1.97589e+06	8.91499e+06	1.47058e+07
	4.27093e+06	2.62923e+06	4.03572e+06	8.20792e+06	3.4382e+06
	4.35921e+06	2.22445e+06	1.6568e+06	5.37582e+06	5.80955e+06
	5.58566e+06	2.23188e+06	1.74414e+06	6.04442e+06	2.76715e+06
	4.41634e+06	2.35014e+06	1.39016e+06	6.26617e+06	1.03832e+07
	5.21791e+06	3.36824e+06	1.15123e+06	1.26393e+07	9.39698e+06
	5.02277e+06	2.37073e+06	1.76123e+06	7.876e+06	1.24115e+07
	5.74887e+06	2.39382e+06	3.06372e+06	5.7711e+06	6.05842e+06
	3.69699e+06	2.95872e+06	846163	9.00373e+06	1.18371e+07
	3.81024e+06	3.06609e+06	2.33957e+06	1.7245e+07	8.52162e+06
	4.75318e+06	3.08614e+06	2.79781e+06	1.08568e+07	5.30988e+06
	1.85786e+07	4.73369e+06	2.61363e+06	4.96818e+06	7.98042e+06
	3.7772e+06	4.14875e+06	2.36355e+06	6.40052e+06	8.92221e+06
	4.82968e+06	8.68257e+06	3.44579e+06	9.05528e+06	4.63484e+06
	8.74098e+06	5.21379e+06	2.96475e+06	6.31618e+06	4.63636e+06
	6.8792e+06	9.14489e+06	4.01143e+06	7.48604e+06	7.11698e+06
	7.61244e+06	2.63758e+06	2.91852e+06	6.80327e+06	5.86685e+06
	4.69087e+06	4.59671e+06	2.85829e+06	6.85469e+06	1.19381e+07
	8.7444e+06	9.39463e+06	4.22398e+06	6.794e+06	9.37617e+06
	3.68211e+06	3.09334e+06	2.23129e+06	5.79084e+06	9.88704e+06
	4.41957e+06	1.93291e+06	2.39933e+06	1.23119e+07	1.2125e+07
	3.68437e+06	1.89524e+06	4.25444e+06	1.01347e+07	9.32373e+06
	1.1574e+07	1.72796e+06	3.04526e+06	8.79111e+06	7.48147e+06
	6.61476e+06	1.54632e+06	2.97466e+06	7.75203e+06	4.64177e+06
	4.11273e+06	1.87926e+06	2.24939e+06	8.2467e+06	1.03432e+07
	4.93873e+06	1.99073e+06	1.97899e+06	6.85503e+06	8.56096e+06
	4.33154e+06	3.38669e+06	2.07512e+06	9.85922e+06	7.2035e+06
	8.36417e+06	1.84405e+06	1.91163e+06	1.19487e+07	5.64215e+06
	8.0869e+06	1.98955e+06	3.14086e+06	7.3057e+06	1.34543e+07
	6.1882e+06	3.93329e+06	2.07674e+06	8.41421e+06	7.93906e+06
	5.66274e+06	2.10823e+06	2.4051e+06	1.06041e+07	1.08494e+07
	1.13535e+07	3.83201e+06	2.17707e+06	9.73869e+06	8.69131e+06
	3.79662e+06	5.96217e+06	3.07289e+06	1.62163e+07	6.43198e+06
	7.05225e+06	2.80993e+06	2.80401e+06	8.95937e+06	1.14629e+07
	4.7277e+06	1.8085e+06	3.05017e+06	9.04259e+06	9.69694e+06
	5.05447e+06	2.65088e+06	3.45409e+06	4.30486e+06	4.9312e+06
	6.02338e+06	3.91819e+06	2.09121e+06	5.29025e+06	6.6896e+06
	5.68949e+06	4.31452e+06	4.16649e+06	5.94568e+06	8.7686e+06
	5.34465e+06	6.0393e+06	2.9095e+06	1.36087e+07	1.6933e+07
	5.68327e+06	4.81358e+06	3.61233e+06	5.61666e+06	1.21607e+07
	3.97817e+06	5.03969e+06	2.98107e+06	1.12093e+07	9.57886e+06
	5.86992e+06	2.71657e+06	2.87028e+06	6.27271e+06	9.94363e+06
	4.69915e+06	3.11558e+06	3.87164e+06	8.78331e+06	1.17334e+07
	3.98215e+06	2.22167e+06	3.4362e+06	1.42928e+07	8.99133e+06
	7.96128e+06	3.20169e+06	2.15157e+06	1.10861e+07	8.04735e+06
	1.0732e+07	2.6611e+06	2.452e+06	7.71927e+06	4.36103e+06
	4.71094e+06	1.65075e+06	2.0342e+06	1.10768e+07	7.28184e+06
	8.45282e+06	4.5408e+06	763728	7.79011e+06	4.8532e+06
	5.38295e+06	2.37424e+06	1.64716e+06	7.82697e+06	4.36369e+06
	7.34107e+06	3.23871e+06	2.15916e+06	4.59441e+06	1.06281e+07
	3.73706e+06	2.55354e+06	2.73122e+06	3.8026e+06	1.01383e+07
	5.4406e+06	3.8535e+06	2.41562e+06	5.05812e+06	4.90434e+06
	6.30389e+06	2.89752e+06	2.62916e+06	7.26274e+06	1.72967e+07
	5.63508e+06	5.48932e+06	2.26e+06	3.65507e+06	6.81851e+06
	4.43294e+06	3.12549e+06	2.30268e+06	7.43176e+06	4.30979e+06
	3.84183e+06	3.22219e+06	2.07627e+06	6.18198e+06	2.17892e+07
	5.08341e+06	1.81347e+06	2.52337e+06	4.64962e+06	5.71386e+06
	4.14675e+06	3.42917e+06	2.47008e+06	6.40666e+06	6.89065e+06
	4.66297e+06	1.82742e+06	2.63195e+06	2.07957e+07	1.05983e+07
	5.49171e+06	2.3435e+06	2.63022e+06	7.36597e+06	1.33503e+07
	5.11877e+06	2.40869e+06	3.90455e+06	6.96694e+06	1.00986e+07
	5.13941e+06	4.72018e+06	4.26594e+06	7.38094e+06	1.16287e+07
	6.53545e+06	4.69158e+06	3.75592e+06	7.84193e+06	1.45069e+07
	5.03706e+06	4.58961e+06	5.01366e+06	6.49144e+06	9.46816e+06
	4.8102e+06	4.50181e+06	2.42011e+06	4.89315e+06	1.18052e+07
	6.53638e+06	5.0436e+06	3.80385e+06	9.84586e+06	9.52922e+06
	3.56418e+06	3.09581e+06	2.13822e+06	5.17306e+06	1.06109e+07
	5.56649e+06	1.98606e+06	2.1058e+06	7.64812e+06	2.19534e+06
	4.6845e+06	3.09754e+06	2.90723e+06	4.84054e+06	7.88779e+06
	4.11835e+06	3.6367e+06	1.79245e+06	5.51053e+06	1.01658e+07
	5.45359e+06	1.50889e+06	2.43698e+06	9.37969e+06	6.32202e+06
	3.95991e+06	2.20033e+06	2.75856e+06	1.25178e+07	7.50393e+06
	8.98922e+06	1.77103e+06	3.25624e+06	5.61796e+06	1.28184e+07
	5.35461e+06	1.95667e+06	2.56443e+06	8.16718e+06	8.27915e+06
	6.21912e+06	7.2868e+06	3.32907e+06	9.42759e+06	7.15487e+06
	6.78341e+06	2.50009e+06	2.55074e+06	1.15858e+07	8.55207e+06
	6.8273e+06	2.15638e+06	3.13878e+06	3.62151e+06	5.23484e+06
	5.92101e+06	1.55703e+06	2.97249e+06	5.05158e+06	1.10285e+07
	5.28488e+06	4.47021e+06	2.96567e+06	4.29978e+06	1.07937e+07
	6.0278e+06	2.26074e+06	2.18526e+06	9.23044e+06	6.64097e+06
	1.39887e+07	2.18437e+06	4.11017e+06	8.70165e+06	9.29957e+06
	4.4522e+06	1.75375e+06	3.65569e+06	5.73844e+06	1.6517e+07
	4.67401e+06	4.95122e+06	3.63859e+06		1.21443e+07
	5.31009e+06	3.38671e+06	2.77846e+06		7.37308e+06
	5.68643e+06	4.80479e+06	3.58522e+06		8.97504e+06
	6.40903e+06	3.8881e+06	2.55117e+06		7.39272e+06
	5.01718e+06	3.9338e+06	2.96336e+06		1.50586e+06
	4.1605e+06	3.54077e+06	2.47437e+06		9.67169e+06
	4.99584e+06	3.17145e+06	3.50392e+06		1.44944e+07
	7.32299e+06	2.74535e+06	2.98369e+06		1.05908e+07
	7.05062e+06	2.54571e+06	2.45923e+06		1.05817e+07
	5.09829e+06	1.95238e+06	3.17735e+06		6.26444e+06
	4.44919e+06	3.26859e+06	3.33327e+06		8.16897e+06
	4.23448e+06	2.74744e+06	2.96152e+06		1.11935e+07
	5.0394e+06	2.87414e+06	3.34824e+06		6.97591e+06
	5.39626e+06	1.60219e+06	2.57938e+06		8.82445e+06
	4.38926e+06	2.41307e+06	2.23363e+06		1.03544e+07
	6.56513e+06	3.27525e+06	4.39087e+06		1.29186e+07
	9.35547e+06	2.46087e+06	2.7759e+06		1.05441e+07
	6.25328e+06	3.64417e+06	3.64289e+06		6.56263e+06
	5.04838e+06	2.41794e+06	4.46912e+06		5.71034e+06
	5.12975e+06	2.39256e+06	3.63382e+06		7.67229e+06
	3.23191e+06	3.96751e+06	3.92841e+06		6.83249e+06
	6.94523e+06	4.89489e+06	1.73135e+06		1.51723e+07
	4.4533e+06	2.26154e+06	2.26312e+06		9.19933e+06
	5.05685e+06	2.21106e+06	4.42157e+06		1.10874e+07
	5.81462e+06	3.67244e+06	3.44658e+06		1.02059e+07
	4.1363e+06	3.06e+06	3.46137e+06		9.96687e+06
	4.59792e+06	8.13627e+06	3.15711e+06		8.77903e+06
	5.39989e+06	4.70121e+06	5.28776e+06		8.13688e+06
	4.9421e+06	3.05185e+06	4.721e+06		1.01923e+07
	6.77688e+06	2.15366e+06	3.64507e+06		8.18828e+06
	4.76612e+06	5.28479e+06	3.11242e+06		6.74977e+06
	4.47766e+06	4.56488e+06	3.25736e+06		3.53173e+06
	7.83324e+06	4.10519e+06	4.20733e+06		5.0442e+06
	4.05742e+06	3.2255e+06	2.50861e+06		5.24568e+06
	5.39029e+06	3.8146e+06	2.82487e+06		5.95476e+06
	4.98013e+06	3.1039e+06	2.32783e+06		3.67365e+06
		3.80647e+06	2.91076e+06		4.16826e+06
		2.19516e+06	2.40524e+06		9.44023e+06
		4.9591e+06	3.59454e+06		5.88267e+06
		3.68157e+06	2.08853e+06		1.20072e+07
		1.48604e+06	2.33289e+06		8.90185e+06
		4.58435e+06	3.07499e+06		1.01719e+07
		2.49032e+06	3.41808e+06		5.707e+06
		3.28494e+06	4.97774e+06		5.38422e+06
		1.92548e+06	1.44869e+06		1.30669e+07
		3.59088e+06	2.87777e+06		1.40758e+07
		4.51028e+06	2.55173e+06		1.50662e+07
		1.86378e+06	2.3777e+06		1.82789e+07
		3.97864e+06	2.43317e+06		1.2001e+07
		1.31607e+06	2.9048e+06		1.5588e+07
		3.07401e+06	2.27308e+06		8.6932e+06
		6.03062e+06	1.88007e+06		6.72729e+06
		4.64662e+06	1.75333e+06		9.31937e+06
		4.34437e+06	1.70672e+06		1.34709e+07
		2.84841e+06	3.4434e+06		5.29906e+06
		2.77594e+06	2.79388e+06		8.82734e+06
		1.50403e+06	3.0198e+06		1.28576e+07
		3.5998e+06	2.6228e+06		9.10671e+06
		2.54263e+06	2.93462e+06		5.16164e+06
		2.79396e+06	2.06079e+06		1.65813e+07
		3.33647e+06	1.97566e+06		1.65291e+07
		6.19678e+06	2.30986e+06		1.55725e+07
			1.49206e+06		1.65989e+07
			2.94349e+06		8.84708e+06
			2.30428e+06		4.33997e+06
			2.87762e+06		6.00577e+06
			2.62193e+06		3.25495e+06
			2.9261e+06		1.44225e+07
			1.75865e+06		5.13301e+06
			1.65362e+06		2.09329e+07
			1.80864e+06		1.09699e+07
			2.3599e+06		1.29846e+07
			2.37148e+06		1.19588e+07
			1.85661e+06		1.08036e+07
			2.43565e+06		1.3872e+07
			3.64766e+06		1.09839e+07
			3.32479e+06		5.83724e+06
			3.09708e+06		1.29301e+07
			2.85161e+06		1.29317e+07
			3.70566e+06		1.20236e+07
			3.90047e+06		5.42305e+06
			3.39517e+06		4.69896e+06
			2.72246e+06		7.59447e+06
			2.40055e+06		6.81434e+06
			2.57212e+06		1.59841e+07
			1.99206e+06		1.16024e+07
			2.1253e+06		8.86139e+06
			2.41188e+06		9.9892e+06
			1.97192e+06		8.63473e+06
			1.6282e+06		1.39955e+07
			1.60485e+06		9.92617e+06
			2.19459e+06		7.02339e+06
			2.2848e+06		2.24179e+07
			2.13867e+06		4.13222e+06
			2.58228e+06		1.07294e+07
			3.39035e+06		1.08537e+07
			2.27941e+06		1.73902e+07
			3.26415e+06		2.71516e+06
			2.42292e+06		4.97736e+06
			3.37117e+06		8.02082e+06
			2.49092e+06		8.4366e+06
			2.99691e+06		6.01902e+06
			1.99301e+06		1.34617e+07
			2.4653e+06		8.00201e+06
			2.66796e+06		1.69826e+07
			2.36563e+06		1.01378e+07
			2.98257e+06		5.57781e+06
			1.54449e+06		8.1235e+06
			2.59603e+06		9.21393e+06
			1.24256e+06		8.30228e+06
			1.36588e+06		8.61069e+06
			2.01761e+06		1.63025e+07
			1.4681e+06		7.85046e+06
			2.27815e+06		1.30652e+07
			2.539e+06		1.86028e+07
			2.88917e+06		1.14734e+07
			3.8546e+06		4.1349e+06
			2.58447e+06		7.59622e+06
			3.02381e+06		1.4954e+07
			3.30239e+06		1.37571e+07
			2.61828e+06		9.62043e+06
			2.80122e+06		1.04377e+07
			2.13799e+06		6.34318e+06
			3.03863e+06		9.53432e+06
			2.66994e+06		8.68676e+06
			2.06853e+06		9.14597e+06
			1.67646e+06		1.56725e+07
			2.63287e+06		1.47907e+07
			2.22131e+06		1.09022e+07
			2.59407e+06		9.61443e+06
			2.3124e+06		1.1827e+07
			1.92437e+06		1.22599e+07
			1.58029e+06		1.20219e+07
			1.83538e+06		1.98515e+07
			2.24096e+06		1.20799e+07
			1.80413e+06		1.12985e+07
			1.58861e+06		9.14288e+06
			2.34434e+06		9.83859e+06
			1.63588e+06		9.70319e+06
			2.29762e+06		1.2952e+07
			2.68874e+06		1.27253e+07
			1.85807e+06		5.87228e+06
			2.35952e+06		7.99475e+06
			2.20295e+06		1.29451e+07
			1.78822e+06		8.94456e+06
			2.97077e+06		9.5383e+06
			2.11738e+06		1.79367e+07
			2.33328e+06		1.08523e+07
			1.54075e+06		5.41316e+06
			1.91775e+06		2.05167e+07
			2.17259e+06		1.38192e+07
			2.7623e+06		1.49618e+07
			2.49145e+06		6.92369e+06
			1.93733e+06		1.20287e+07
			2.75001e+06		3.08447e+06
			1.58494e+06		9.08436e+06
			1.83019e+06		1.13243e+07
			1.87876e+06		9.42926e+06
			1.83305e+06		5.53525e+06
			2.19093e+06		7.60036e+06
			1.60224e+06		1.24725e+07
			2.11995e+06		6.99782e+06
			1.56816e+06		1.2333e+07
			1.99447e+06		1.71714e+07
			2.15161e+06		1.58519e+07
			1.91278e+06		1.6188e+07
			2.02395e+06		1.13311e+07
			4.02418e+06		6.74243e+06
			3.05907e+06		9.09611e+06
			2.6978e+06		1.26679e+07
			3.04063e+06		6.37357e+06
			1.97018e+06		1.20085e+07
			2.52286e+06		8.41794e+06
			2.32928e+06		1.09984e+07
			1.7881e+06		1.63942e+07
			2.34257e+06		8.58034e+06
			2.43053e+06		8.80151e+06
			2.22339e+06		7.91284e+06
			2.69917e+06		1.11213e+07
			1.71951e+06		3.9401e+06
			2.25529e+06		9.20215e+06
			1.40591e+06		1.0055e+07
			2.21554e+06		9.56573e+06
			2.18237e+06		1.32842e+07
			2.13813e+06		7.60513e+06
			2.14883e+06		5.54913e+06
			1.1649e+06		9.2124e+06
			1.66176e+06		1.10928e+07
			2.1583e+06		9.43448e+06
			2.14573e+06		1.60099e+07
			1.51593e+06		8.62862e+06
			2.34968e+06		1.59534e+07
			2.25666e+06		1.78947e+07
			1.32102e+06		5.6594e+06
			1.74796e+06		9.40297e+06
			1.74038e+06		1.08301e+07
			1.90565e+06		4.62164e+07
			1.531e+06		1.94799e+06
			1.86116e+06		4.05838e+06
			2.42555e+06		6.74295e+06
			2.12958e+06		1.50241e+07
			1.93886e+06		7.96127e+06
			1.80019e+06		9.88017e+06
			2.34566e+06		1.01601e+07
			2.10015e+06		1.04526e+07
			2.02955e+06		7.08935e+06
			2.05488e+06		1.38243e+07
			2.10237e+06		2.30421e+06
			2.36504e+06		9.34661e+06
			1.86452e+06		1.29513e+07
			1.73684e+06		1.08166e+07
			2.444e+06		1.11358e+07
			2.05655e+06		1.1448e+07
			1.91218e+06		2.82973e+06
			1.64557e+06		9.74998e+06
			1.23125e+06		1.38085e+07
			1.33171e+06		1.92119e+07
			1.47108e+06		1.1221e+07
			1.78299e+06		5.5865e+06
			1.45593e+06		1.36945e+07
			2.18079e+06		1.32267e+07
			1.54937e+06		7.27914e+06
			2.09516e+06		7.39422e+06
			2.90557e+06		8.51034e+06
			1.72048e+06		6.00305e+06
			1.61934e+06		5.65648e+06
			1.31608e+06		8.96158e+06
			1.66015e+06		8.02703e+06
			1.80789e+06		6.53836e+06
			2.30478e+06		7.5015e+06
			5.17784e+06		1.41941e+07
			2.30912e+06		9.97504e+06
			3.33324e+06		4.7107e+06
			3.06046e+06		1.03103e+07
			2.78907e+06		5.92768e+06
			2.12029e+06		8.75006e+06
			1.89217e+06		7.29841e+06
			2.83995e+06		1.23235e+07
			2.47124e+06		1.32316e+07
			1.73717e+06		1.25675e+07
			3.53966e+06		1.26995e+07
			2.27061e+06		1.02119e+07
			1.87536e+06		1.17353e+07
			1.93515e+06		8.76095e+06
			2.41196e+06		5.23321e+06
			2.06951e+06		1.02451e+07
			2.43367e+06		1.04006e+07
			2.92748e+06		6.47811e+06
			2.5491e+06		1.09416e+07
			1.92059e+06		8.30697e+06
			1.8795e+06		8.99037e+06
			2.64053e+06		1.47862e+07
			1.63531e+06		8.00363e+06
			1.9381e+06		6.93016e+06
			2.02349e+06		7.36224e+06
			1.38443e+06		6.73526e+06
			1.82965e+06		5.43623e+06
			1.76975e+06		1.1149e+07
			2.17919e+06		7.37562e+06
			1.84715e+06		5.38936e+06
			1.50795e+06		8.79696e+06
			2.7596e+06		2.90106e+06
			2.13231e+06		1.04129e+07
			2.25866e+06		8.52527e+06
			2.2602e+06		1.18691e+07
			2.3778e+06		1.66357e+07
			3.13237e+06		4.34308e+06
			1.65604e+06		1.21296e+07
			2.29264e+06		1.63454e+07
			3.28672e+06		8.06956e+06
			3.027e+06		1.05565e+07
			1.80299e+06		2.83341e+07
			1.69462e+06		1.05049e+07
			2.09471e+06		1.5208e+07
			1.72342e+06		1.27695e+07
			1.19864e+06		1.20945e+07
			2.08492e+06		1.13918e+07
			2.29192e+06		1.27177e+07
			2.46352e+06		1.10981e+07
			2.39871e+06		9.71626e+06
			2.31349e+06		1.0595e+07
			2.2986e+06		6.86188e+06
			1.6964e+06		9.66931e+06
			2.02088e+06		1.03789e+07
			2.36299e+06		8.19216e+06
			3.05694e+06		8.66774e+06
			2.09145e+06		9.50553e+06
			1.97732e+06		9.71251e+06
			1.91733e+06		9.11291e+06
			2.04126e+06		1.22991e+07
			2.97008e+06		1.3765e+07
			2.67319e+06		7.77344e+06
			3.17564e+06		6.03575e+06
			2.83881e+06		1.18773e+07
			1.74454e+06		1.12412e+07
			1.98753e+06		835432
			2.53571e+06		1.26603e+07
			2.38805e+06		1.17505e+07
			1.84739e+06		1.09364e+07
			1.88345e+06		1.4356e+07
			1.56271e+06		1.45697e+07
			2.2309e+06		1.62232e+07
			1.49833e+06		1.54195e+07
			1.88715e+06		1.59723e+07
			2.57246e+06		8.78985e+06
			1.70974e+06		9.07328e+06
			1.87068e+06		8.56055e+06
			2.00457e+06		1.50353e+07
			2.17939e+06		7.07171e+06
			2.09656e+06		7.41101e+06
			2.31706e+06		1.04917e+07
			1.50937e+06		1.08993e+07
			2.52319e+06		8.71577e+06
			2.35237e+06		8.95859e+06
			3.39145e+06		7.54482e+06
			2.59406e+06		1.29213e+07
			2.58691e+06		9.5504e+06
			2.33168e+06		1.18598e+07
			2.30597e+06		1.18599e+07
			2.5056e+06		6.17851e+06
			3.95931e+06		1.1578e+07
			2.12638e+06		6.91978e+06
			2.59503e+06		7.74419e+06
			2.79435e+06		1.03635e+07
			3.68682e+06		2.07352e+07
			2.87727e+06		1.50487e+07
			1.62976e+06		1.42798e+07
			2.42608e+06		1.07802e+07
			4.5355e+06		1.23114e+07
			2.25853e+06		2.11554e+07
			2.58064e+06		1.52616e+07
			1.8295e+06		1.53818e+07
			2.79787e+06		5.33174e+06
			1.86109e+06		1.9312e+07
			1.41676e+06		1.28455e+07
			1.80782e+06		1.58607e+07
			2.47674e+06		1.3691e+07
			1.56777e+06		8.84943e+06
			1.55908e+06		9.81968e+06
			2.12903e+06		1.02955e+07
			2.42191e+06		1.64066e+07
			1.88299e+06		9.5507e+06
			2.76062e+06		8.12314e+06
			1.94255e+06		9.24056e+06
			3.17908e+06		1.4837e+07
			2.18568e+06		3.41409e+06
			2.82322e+06		9.31066e+06
			2.6188e+06		1.06315e+07
			3.20202e+06		1.53405e+07
			3.06667e+06		6.75816e+06
			2.60975e+06		2.12182e+07
			3.50494e+06		9.25945e+06
			2.59655e+06		5.04411e+06
			2.5391e+06		2.27871e+07
			3.34614e+06		1.53161e+07
			1.89476e+06		1.35159e+07
			2.72268e+06		1.99504e+07
			2.26606e+06		548478
			1.60776e+06		1.21338e+07
			1.41733e+06		113883
			2.03369e+06		2.1018e+07
			2.09948e+06		3.72211e+07
			1.91351e+06		1.59322e+07
			2.29951e+06		2.02933e+07
			1.46026e+06		1.11343e+07
			2.06875e+06		1.16071e+07
			2.48078e+06		1.42792e+07
			2.21987e+06		2.28505e+07
			2.87377e+06		1.3256e+07
			2.43688e+06		2.06148e+06
			2.26745e+06		1.36903e+07
			2.2698e+06		7.24872e+06
			2.4386e+06		8.04845e+06
			2.66651e+06		1.18291e+07
			1.56276e+06		7.68302e+06
			2.32086e+06		1.20068e+07
			2.43901e+06		1.21069e+07
			3.77368e+06		8.07618e+06
			2.29642e+06		1.00526e+07
			1.58037e+06		1.22226e+07
			3.03543e+06		1.19045e+07
			2.51325e+06		9.87046e+06
			3.56781e+06		1.32916e+07
			2.57854e+06		4.23768e+06
			3.91063e+06		8.47697e+06
			2.32346e+06		8.03933e+06
			1.90991e+06		9.53774e+06
			2.74461e+06		7.30718e+06
			2.04353e+06		1.406e+07
			1.91804e+06		1.55135e+07
			2.30569e+06		1.37551e+07
			2.24153e+06		1.36135e+07
			2.45123e+06		8.73725e+06
			2.50081e+06		1.89704e+07
			1.76132e+06		5.74543e+06
			2.65149e+06		7.28302e+06
			2.88757e+06		1.01344e+07
			2.05301e+06		1.32306e+07
			1.93259e+06		1.97006e+07
			1.35194e+06		5.91274e+06
			2.02671e+06		1.04117e+07
			1.65382e+06		5.64073e+06
			2.98388e+06		6.55979e+06
			2.35237e+06		1.87694e+07
			2.46136e+06		1.34124e+07
			1.88212e+06		9.40785e+06
			2.85953e+06		6.79999e+06
			1.83763e+06		8.95458e+06
			1.7453e+06		1.20299e+07
			1.85478e+06		7.95527e+06
			2.1309e+06		4.90223e+06
			2.66503e+06		5.48486e+06
			1.46809e+06		2.12025e+07
			4.12792e+06		1.56206e+07
			3.00141e+06		1.23747e+07
			2.31857e+06		1.33361e+07
			1.97501e+06		1.29015e+07
			3.57096e+06		1.18836e+07
			2.48893e+06		1.05149e+07
			2.92375e+06		1.04163e+07
			2.74109e+06		9.50834e+06
			2.5856e+06		9.62118e+06
			2.21964e+06		6.00872e+06
			1.95655e+06		1.1147e+07
			2.90246e+06		1.03947e+07
			1.3788e+06		1.30403e+07
			1.5758e+06		1.29322e+07
			2.30876e+06		9.06159e+06
			1.42233e+06		1.05553e+07
			2.4088e+06		1.1632e+07
			2.1895e+06		8.88562e+06
			2.34024e+06		8.21481e+06
			2.05081e+06		8.41712e+06
			1.05226e+06		4.05491e+06
			3.00861e+06		1.11797e+07
			2.22885e+06		1.27191e+07
			1.88684e+06		8.23098e+06
			1.75592e+06		1.04182e+07
			2.75565e+06		1.6198e+07
			1.95767e+06		4.32098e+06
			2.60297e+06		1.08888e+07
			2.49115e+06		2.51937e+07
			2.97924e+06		8.64561e+06
			3.12962e+06		1.52321e+07
			2.53931e+06		7.66973e+06
			2.91734e+06		1.7242e+07
			2.30426e+06		1.25918e+07
			2.06933e+06		1.02046e+07
			2.11615e+06		1.33745e+07
			3.06727e+06		1.03866e+07
			2.48467e+06		1.39499e+07
			3.28583e+06		1.28113e+07
			2.42394e+06		1.22371e+07
			1.71027e+06		1.38299e+07
			1.43518e+06		9.61662e+06
			2.63541e+06		8.4456e+06
			1.76775e+06		1.22259e+07
			2.29149e+06		6.53853e+06
			1.98458e+06		7.65487e+06
			2.01426e+06		1.38554e+07
			1.84274e+06		1.25302e+07
			2.33916e+06		9.11157e+06
			2.18729e+06		9.97522e+06
			2.27928e+06		7.98466e+06
			2.36993e+06		7.64932e+06
			2.47177e+06		6.73644e+06
			1.64565e+06		6.70544e+06
			1.63325e+06		1.28593e+07
			2.57568e+06		6.3228e+06
			2.65118e+06		9.34492e+06
			2.35055e+06		6.29967e+06
			2.18175e+06		1.56102e+07
			2.57012e+06		1.06111e+07
			2.86274e+06		7.03487e+06
			2.31543e+06		1.05361e+07
			2.03917e+06		1.295e+07
			1.90793e+06		8.26505e+06
			2.27703e+06		7.71167e+06
			2.18327e+06		1.20926e+07
			1.59556e+06		8.86584e+06
			1.62749e+06		2.31228e+07
			1.84778e+06		2.13518e+07
			1.86907e+06		9.26314e+06
			1.29193e+06		8.53429e+06
			2.13777e+06		8.71318e+06
			1.86903e+06		9.24356e+06
			2.26373e+06		1.27589e+07
			1.6216e+06		1.74309e+07
			1.53019e+06		2.03308e+07
			1.40611e+06		1.63168e+07
			2.3339e+06		5.97039e+06
			2.21883e+06		6.13391e+06
			2.98924e+06		6.02046e+06
			1.41372e+06		1.10565e+07
			2.67401e+06		9.52404e+06
			3.0015e+06		3.56673e+07
			2.06937e+06		6.5785e+06
			2.03704e+06		7.19402e+06
			1.70986e+06		8.11711e+06
			2.10942e+06		6.64274e+06
			2.0522e+06		7.35556e+06
			2.08021e+06		1.53751e+07
			2.77452e+06		1.02377e+07
			2.38267e+06		9.65578e+06
			1.55921e+06		4.4184e+06
			2.72095e+06		6.68186e+06
			1.42628e+06		7.40114e+06
			2.01461e+06		8.41476e+06
			1.95431e+06		7.21712e+06
			1.66593e+06		9.61121e+06
			1.64041e+06		4.70157e+07
			1.92453e+06		8.45416e+06
			1.34071e+06		1.27506e+07
			1.23271e+06		1.49579e+07
			1.38894e+06		1.01988e+07
			1.36105e+06		9.92806e+06
			2.20889e+06		7.29006e+06
			2.28944e+06		1.23772e+07
			2.73737e+06		7.0428e+06
			2.1157e+06		5.21283e+06
			1.96015e+06		8.13793e+06
			1.83202e+06		1.05217e+07
			2.52538e+06		1.37891e+07
			2.7437e+06		7.01147e+06
			2.90458e+06		1.25319e+07
			2.51023e+06		5.50621e+06
			2.35105e+06		8.59948e+06
			2.70089e+06		8.03006e+06
			1.66143e+06		1.53931e+07
			2.10216e+06		5.64107e+06
			2.51491e+06		1.01838e+07
			1.82629e+06		8.01381e+06
			2.05569e+06		8.68544e+06
			1.98553e+06		7.53944e+06
			1.89786e+06		9.74714e+06
			1.99432e+06		5.58054e+06
			1.65823e+06		1.17774e+07
			1.04728e+06		7.33787e+06
			1.87129e+06		6.84047e+06
			1.81854e+06		2.06329e+07
			1.98445e+06		8.78717e+06
			2.25424e+06		5.95776e+06
			1.60788e+06		1.44131e+07
			1.48345e+06		9.18941e+06
			1.41836e+06		8.95732e+06
			1.68666e+06		1.67179e+07
			1.72051e+06		1.39576e+07
			1.98767e+06		6.67068e+06
			2.30403e+06		1.02574e+07
			2.30093e+06		5.13002e+06
			2.35446e+06		7.37975e+06
			2.96317e+06		6.1739e+06
			1.94102e+06		6.46303e+06
			1.57452e+06		7.74364e+06
			2.9557e+06		9.37718e+06
			1.43276e+06		9.84271e+06
			1.49169e+06		9.86849e+06
			1.89717e+06		1.14419e+07
			2.81169e+06		8.39665e+06
			2.21043e+06		7.14607e+06
			1.50339e+06		7.50457e+06
			1.4688e+06		5.06469e+06
			1.94579e+06		7.80656e+06
			1.92797e+06		7.56989e+06
			2.12665e+06		5.71446e+06
			1.41415e+06		9.43578e+06
			1.56998e+06		5.6111e+06
			1.61529e+06		5.86718e+06
			2.13337e+06		7.61543e+06
			1.46659e+06		7.31287e+06
			2.90308e+06		6.32958e+06
[truncated: 202 more rows]

## Sheet: Figure 7
Figure 7B (Arg1 mRNA expression)		No heme, no tumor medium	No heme, tumor medium	Heme, no tumor medium	Heme, tumor medium
	Nrf2 WT	0.012	0.321	0.009	7.117
		0.014	0.338	0.011	5.104
		0.012	0.437	0.025	5.655
		0.015	0.437	0.008	5.555
	Nrf2 KO	0.007	0.281	0.019	0.918
		0.008	0.266	0.02	1.106
		0.008	0.279	0.02	0.812
		0.009	0.265	0.019	1.1

## Sheet: Figure 8
Figure 8C (lung metastasis Integrated fluorescence)
	Dorsal	Dorsal		Ventral	Ventral
	Nrf2 WT	Nrf2 WT + heme		Nrf2 WT	Nrf2 WT + heme
	129136	908421		124786	1.0616e+06
	203229	1.10577e+06		214459	1.1098e+06
	150009	1.13832e+06		148144	1.25369e+06
	Nrf2 KO	Nrf2 KO + heme		Nrf2 KO	Nrf2 KO + heme
	193352	298989		317705	371581
	217621	239931		240820	271142
	207856	307477		241213	370076
	Keap1 WT	Keap1 KO		Keap1 WT	Keap1 KO
	218001	962055		284142	1.10912e+06
	263688	838745		310607	1.20846e+06
	241956	1.28508e+06		261200	1.58535e+06

## Sheet: Figure 9
Figure 9B (mRNA expression)
	RBC ghost		RBC heme
	Control	Anti-CD40	Control	Anti-CD40
Hmox1	37.3565	58.686	282.59	217.338
	6.64121	111.178	258.488	246.646
	14.0072	68.0639	74.678	297.278
	9.12716	119.532	81.6957	197.688
	10.2623	110.904	91.8741	203.311
	7.0536	114.685	95.0437	217.433
	15.9309	104.494	104.358	226.955
	24.4733	55.8414	50.5215	202.844
		104.196	75.7094	197.578
		58.7814	76.6688	249.356
		36.0086
Cxcl9	0.657611	735.737	46.6363	57.9602
	0.182554	451.154	37.0587	91.5022
	0.215553	75.9352	0.0352781	110.566
	0.0989978	383.522	0.0915931	45.0033
	0.341232	796.821	0.101045	63.6506
	0.183733	674.641	0.0503826	67.1453
	0.348049	84.6419	0.0588507	257.115
	0.0740503	913.587	0.197694	178.748
	0.104782	504.634	0.110205	186.698
		2557.72	0.0323402	346.288
		2089.25
Cxcl10	1.12893	132.994	23.0104	57.6561
	1.2956	154.134	14.7761	68.1738
	0.250301	66.7504	0.507869	41.6082
	0.670208	82.5667	0.605937	47.6703
	0.564343	124.908	0.53822	60.2353
	2.01722	117.886	0.480417	65.5441
	0.252317	99.0196	0.645544	41.0749
	1.02619	144.821	0.629814	32.4871
	0.547699	63.4068	0.591105	50.7681
	0.591294	169.269	0.213383
		133.23
Figure 9B (mRNA expression)
	Control		Anti-CD40
	Nrf2 WT	Nrf2 KO	Nrf2 WT	Nrf2 KO
Cxcl9	0.184411	0.416021	20.2377	41.0442
	0.148552	0.394435	29.1671	54.3366
			9.38996	28.2775
			8.53531	31.6777
Cxcl10	3.74499	5.03783	50.8448	100.914
	5.45938	4.11156	79.8161	94.3427
			31.8521	111.64
			62.6432	70.2135
Figure 9F (integrated fluorescence)	Keap1 WT	Keap1 KO
	2.60072e+07	8.30045e+07
	2.48121e+07	8.5684e+07
	1.98668e+07	4.34193e+07
	6.0282e+07	8.41966e+07
	1.2392e+07	3.24801e+07
	1.95811e+07	4.76733e+07
	4.33128e+07	2.39605e+07
	2.13217e+07	7.33486e+07
	2.83046e+07	3.23071e+07
	2.20201e+07	7.39469e+07
	2.14684e+07	5.13961e+07
	2.06915e+07	5.01748e+07
Figure 9H (metastases counts)
	Nrf2 WT
	Control	Control + antiCD40
	15	3
	32	1
	16	13
	56	3
	39	1
	8	6
	Nrf2 WT
	Heme	Heme + antiCD40
	86.5	107
	90	88
	97	72
	61.5	92
	86.5	55
	52.5
	Nrf2 KO
	Heme	Heme + antiCD40
	20	3
	20.5	3
	17	2
	24	4
Figure 9I (integrated fluorescence)
	Nrf2 WT	Nrf2 KO
	1056650000000	507559000000
	2574390000000	408099000000
	935699000000	808573000000
	994363000000	564110000000
	1087790000000	462175000000
	406526000000	313759000000

## Sheet: Supplementary Figure 1
Supplementary Figure 1C (microM)
	Day 1			Day 5			Day 7
	Bilirubin	MetHb	OxyHb	Bilirubin	MetHb	OxyHb	Bilirubin	MetHb	OxyHb
	0	0	0	5.1432	0	21.6828	6.05468	0	15.3157
	0	0	17.1992	3.8288	0.332443	6.73978	5.59307	0.921508	8.55289
	0	0	14.332	5.68935	0	18.7335	6.39696	0	15.1205
	0	0	15.7588	5.66265	0.150373	8.63627	6.4011	0	13.727
	0	0	14.3807	4.86239	0	17.2172	1.24553	0.18038	11.1745
				4.76951	0	15.1002	5.21287	0	11.4945

## Sheet: Supplementary Figure 3
Supplementary Figure 3B (Luminescence)
	Day 4	Day 4		Day 8	Day 8		Day 10	Day 10
	TC	heme-TAMs		TC	heme-TAMs		TC	heme-TAMs
	1152248	724582		399100	1331988		639205	1051196
	1094238	767413		324873	1357615		435546	1081305
	773662	885832		451164	1347852		482510	1081912
	668004	854758		439846	1362593		402410	1022465
	905957	684593		403196	1431736		330361	1046594
	682988	829327		482234	1287476		325401	1091315
	1276901	748876		700878	1406359		350603	1008087
	806765	778064		429421	1285331		433244	1037445
	664240	849632		377248	1230003		369029	1043144
	655960	879773		330826	1379245		320241	1009012
	996242	788465		354316	1317824		386654	1015704
	685087	657569		386193	1272523		299951	1031094
	754053	731505		466317	1350684		221298	1002933
	664345	809697		364757	1301017		432791	1008896
	678071	846555		410442	1210196		282826	1023040
	642058	796916		291922	1283497		327548	981331
	765807	726046		343445	1185269		365707	1003369
	1024628	1062192		353367	1301180		296328	999748
	704629	741147		427608	1271462		215523	1476678
	751217	726281		360235	1105980		402063	1452734
	654120	845044		341085	1121944			1554015
	944634	788387		282310	1247700			1484100
	1210324	747407		368858	1168401			1353204
	1087803	768430		307602	1300362			1363381
	1009691	677308		452199	1329785
	675339	777805		419872	1189952
	659953	739783		412546	1113525
	637270	744356		336706	1274414
	851668	751489		363804	1188442
	839188	738312		380461	1090405
	710093	776460		421602	1307568
	652603	735433		294955	1111488
	948784	708323		324669	1110543
	835753	676167		278785	1257743
	674760	718746		226659	1328321
	914869	701213		295214	1188648
	685652	884741		312301	1189049
	650899	784902		301012	1215105
	641543	661670		373691	1119265
	723525	791164		264953	1184894
	710098	683603		340864	1152476
	653516	740612		363085	1078657
	660364	614003		499087	1192841
	872708	1067109		396402	1025497
	670713	713950		399260	1034753
	629853	625512		311077	1044869
	670118	662371		444901	1132736
	981485			349953	639205

## Sheet: Supplementary Figure 5
Supplementary Figure 5C (Integrated Fluorescence)
	dorsal	dorsal		ventral	ventral
	Nrf2 WT	Nrf2 WT + heme		Nrf2 WT	Nrf2 WT + heme
	129136	908421		124786	1.0616e+06
	203229	1.10577e+06		214459	1.1098e+06
	150009	1.13832e+06		148144	1.25369e+06
	Nrf2 KO	Nrf2 KO + heme		Nrf2 KO	Nrf2 KO + heme
	193352	298989		317705	371581
	217621	239931		240820	271142
	207856	307477		241213	370076
	Keap1 WT	Keap1 KO		Keap1 WT	Keap1 KO
	218001	962055		284142	1.10912e+06
	263688	838745		310607	1.20846e+06
	241956	1.28508e+06		261200	1.58535e+06
